# Supplementary material for: Strategies for recovery of imbalanced full-scale biogas reactor feeding with palm oil mill effluent
Source: PeerJ. 2021 Jan 7;9:e10592. doi: 10.7717/peerj.10592 (PMC7797170; doi:10.7717/peerj.10592)
Supplement: Supplemental Information 2 [file peerj-09-10592-s002.xlsx]

## Sheet: Data_S2 Recovery strategies
Data_S2 Detailed Information of performance of self-recovery and recovered sludge by various strategies.
BIOGAS
DAY	1	2	3	4	5	8	9	11	14	17	20	24	28	32	38	44	47	50
self-recovery	4	9	9	3.5	3.5	8	2	4	7.66667	17.2	17	28	20	16	26	48	26	26
20%POME+Dilution with TW 9:1	5	9	9	2.5	2.5	10	2	4	11	19.2	23	19	18	18	32.8	52	8	8
20%POME+Dilution with TW 8:2	4	8	8	3.5	3.5	7	2	4	11	21.2	19	14.5	16	18	37	44	6	6
20%POME+Dilution with TW 7:3	4.5	11	10	5	2.5	7	4	6	11	25.2	26	9	16	22	34	42	6	6
20%POME+Dilution with TW 6:4	4	7	7	2.5	2.5	9.33333	4	6	17	23.2	26	7	10	24	32	32	6	6
20%POME+Dilution with TW5:5	4	7	5	2.5	2.5	8	4	8	25	21.2	20	22	22	26	34	24	6	6
20%POME+Dilution with BE 9:1	10	13	13	5.5	5.5	10.6667	4	6	15	27.2	21	11	16	16	33	36	20	20
20%POME+Dilution with BE 8:2	15	12	12	8	6.5	13	6	16	27	29.2	23	29	26	20	31	34	20	20
20%POME+Dilution with BE 7:3	14	11	11	6.5	6.5	15.3333	6	16	27	39.2	33	27	28	26	12	12	10	10
20%POME+Dilution with BE 6:4	13	10	10	5.5	5.5	15.3333	6	16	27	33.2	27	27	26	16	12	12	10	10
20%POME+Dilution with BE 5:5	13	10	10	4.5	4.5	9.33333	6	16	23	33.2	27	23	28	15	14	22	10	10
20%POME+0.10%w/v NaOH	2	12	12	5.5	5.5	9.33333	4	4	13	47.2	41	23	18	26	24	16	6	6
20%POME+0.11%w/v NaOH	2	12	12	6.5	6.5	10.6667	4	6	17	43.2	37	21	30	30	28	12	6	6
20%POME+0.12%w/v NaOH	4	10	10	6.5	6.5	10.6667	4	10	23	37.2	31	17	28	28	30	36	14	14
20%POME+0.13%w/v NaOH	8	11	11	6.5	6.5	10.6667	4	10	21	35.2	29	23	36	24	22.2	26	14	14
20%POME+0.14%w/v NaOH	8	15	13	6.5	6.5	12	2	10	25	35.2	29	17	38	34	32	38	16	16
20%POME+0.85%w/v NaHCO3	8	12	13	9	9	9.33333	2	2	5	13.2	7	19	30	24	39	42	24	24
20%POME+1.00%w/v NaHCO3	10	14	14	9.5	9.5	10.6667	2	2	3	11.2	4.33333	13	12	20	46	60	30	30
20%POME+1.25%w/v NaHCO3	12	17	18	7.5	7.5	10.6667	2	2	3	3.2	3	9	8	18	50	52	44	44
20%POME+1.45%w/v NaHCO3	5	4	4	5.5	5.5	10.6667	2	2	3	3.2	3	9	8	12	32	38	24	24
20%POME+1.50%w/v NaHCO3	2	4	6	5.5	5.5	10.6667	2	2	3	3.2	3	9	8	12	32	38	20	20
20%POME+0.10%w/v Ca(OH)2	7	13	13	7.5	7.5	13	4	12	27	31.2	25	43	46	20	22	24	30	34
20%POME+0.20%w/v Ca(OH)2	7	16	16	6.5	6.5	15.3333	6	14	33	43.2	37	41	36	26	26	26	28	32
20%POME+0.30%w/v Ca(OH)2	7	15	15	7.5	7.5	15.3333	6	14	33	31.2	25	37	30	26	20	16	28	30
20%POME+0.40%w/v Ca(OH)2	8	19	19	9	5.5	15.3333	6	18	37	53.2	47	37	26	20	26	26	24	24
20%POME+0.50%w/v Ca(OH)2	7	11	11	4.5	4.5	13	4	10	27	55.2	49	39	36	22	24	32	20	20
20%POME+6.0%w/v oil palm ash	15	16	15	6.5	6.5	16.6667	6	24	37	41.2	35	55	48	30	32	34	22	22
20%POME+7.0%w/v oil palm ash	15	17	16	5.5	5.5	16.6667	11	30	17	47.2	41	49	46	32	26	28	18	18
20%POME+8.0%w/v oil palm ash	20	19	22	10	15	16.6667	20	35	20	50	50	70	60	40	40	40	22	22
20%POME+9.0%w/v oil palm ash	15	18	16	4.5	4.5	16.6667	8	16	17	45.2	39	57	44	32	26	28	20	20
20%POME+10.0%w/v oil palm ash	15	16	16	4.5	4.5	16.6667	8	16	17	45.2	39	57	46	30	26	26	18	18
%CH4
DAY	1	2	3	4	5	8	9	11	14	17	20	24	28	32	38	44	47	50
self-recovery	0.15	0.46	0.66	1.09	1.34	3.72	9.71	16.65	23.09	30.82	48.37	57.45	61.49	61.01	62.66	66.12	65	65
20%POME+Dilution with TW 9:1	0.19	1.88	3.08	3.79	5.15	6.84	13.47	18.66	25.16	35.35	51.99	56.1	56.09	56.1	63.41	68.77	69.9	68
20%POME+Dilution with TW 8:2	0.19	2.09	2.29	6.84	7.09	7.86	14.1	19.17	26.94	39.24	54.2	55.74	55.94	55.71	64.35	69.12	69.12	69.12
20%POME+Dilution with TW 7:3	0.15	0.66	0.86	2.46	2.71	9.66	16.77	22.51	31.95	45.45	55.23	55.38	55.96	55.82	66.87	70.09	70.09	71
20%POME+Dilution with TW 6:4	0.16	0.64	0.84	2.23	2.48	9.39	16.55	23.67	34.65	47.82	53.83	53.42	54.12	55.62	67.92	71.21	71.21	70
20%POME+Dilution with TW5:5	0.13	0.79	0.99	3.07	3.32	11.72	15.2	23.81	33.05	41.44	50.12	53.74	52.93	53.42	65.41	65.92	66.92	66.1
20%POME+Dilution with BE 9:1	0.21	2.93	3.13	10.6	10.85	17.16	20.98	26.44	37.61	50.81	60.49	59.51	60.87	61.74	65.06	71.37	71.37	71.37
20%POME+Dilution with BE 8:2	0.27	8.79	8.99	17.24	17.49	21.58	29.55	40.94	55.43	60.92	65.98	68.51	70.42	70.2	70.84	70.84	70.84	71.7
20%POME+Dilution with BE 7:3	0.49	7.98	8.18	15.91	16.16	26.55	36.31	49.34	59.12	64.53	68.52	69.3	71.12	74.13	71.63	71.63	71.63	70.1
20%POME+Dilution with BE 6:4	0.763	8.37	8.57	16.65	16.9	28.67	38.57	47.64	60.09	64.93	68.68	69.38	71.29	74.96	71.26	71.26	71.26	70.1
20%POME+Dilution with BE 5:5	0.784	8.46	8.66	11.48	11.73	29.5	39.22	49.08	58.55	64.28	68.77	69.81	71.98	74.98	71.36	71.36	71.36	70.1
20%POME+0.10%w/v NaOH	0.29	3.69	3.89	13.37	13.62	19.43	28.73	27.05	39.92	51.07	65.37	66.59	66.81	66.21	66.93	67.11	68.11	68.11
20%POME+0.11%w/v NaOH	0.23	4.36	4.56	15.46	15.71	22.15	25.92	31.47	42.75	56.25	67.59	67.39	68.12	68.29	68.24	69.92	70.11	70.11
20%POME+0.12%w/v NaOH	0.27	3	3.2	16.42	16.67	24.13	29.41	37.14	50.69	62.76	70.41	69.63	69.92	69.8	69.83	70.12	70.98	70.98
20%POME+0.13%w/v NaOH	0.29	2.6	2.8	15.5	15.75	23.07	28.35	35.38	49.05	61.16	69.04	69.52	68.72	69.12	71.78	71.92	71.92	71.92
20%POME+0.14%w/v NaOH	2.3	5.05	5.25	24.41	24.66	37.57	41.76	55.28	70.65	80.93	86.65	86.6	86.1	89.15	89.77	89.21	89.21	89.21
20%POME+0.85%w/v NaHCO3	0.22	3.17	3.37	13.7	13.95	16.54	17.51	20.59	25.36	30.69	40.77	48.96	59.06	60.98	63.95	69.42	72.86	72.86
20%POME+1.00%w/v NaHCO3	0.15	4.05	4.25	8.61	8.86	16.51	17.92	20.22	25.21	27.21	30.42	37.66	52.98	54.12	59.82	67.98	73.93	73.93
20%POME+1.25%w/v NaHCO3	0.21	6.9	7.1	16.91	17.16	27.55	27.76	29.73	32.44	36.54	57.42	61.45	62.11	65.12	70.15	77.92	74.14	75.14																	Recovery time
20%POME+1.45%w/v NaHCO3	0.23	4.05	4.25	11.65	11.9	25.04	27.06	28.94	31.15	33.34	38.41	40.7	48.12	54.2	62.77	74.29	72.8	71.8																self-recovery	14
20%POME+1.50%w/v NaHCO3	0.21	2.64	2.84	9.11	9.36	24.6	26.33	28.94	30.1	31.35	55.06	58.44	59.12	59.12	60.25	70.92	68.33	68.33																20%POME+10% TW	13
20%POME+0.10%w/v Ca(OH)2	0.21	6.71	6.91	17.06	17.31	26.28	31.04	44.14	56.58	56.78	72.28	71.09	74.26	72.4	72.5	71.69	71.69	71.69																20%POME+20% TW	13
20%POME+0.20%w/v Ca(OH)2	0.5	6.79	6.99	18.28	18.53	29.47	33.27	42.43	60.23	67.53	69.31	72.97	73.22	72.98	72.45	72.45	72.45	72.45																20%POME+30% TW	13
20%POME+0.30%w/v Ca(OH)2	0.29	6.61	6.81	16.99	17.24	27.76	36.92	46.82	60.88	68.32	72.17	73.44	72.66	72.11	72.78	72.78	72.78	72.78																20%POME+40% TW	13
20%POME+0.40%w/v Ca(OH)2	0.38	7.79	7.99	18.62	18.87	30.11	36.28	46.86	63.69	71.22	72.92	73.48	77.75	72.01	72.98	72.98	72.98	72.98																20%POME+50% TW	13
20%POME+0.50%w/v Ca(OH)2	0.1	7.07	7.27	14.28	14.53	23.58	31.11	49.98	56.95	68.52	72.42	73.28	74.23	73.14	73.01	73.01	73.01	73.01																20%POME+10% BE	8
20%POME+6.0%w/v oil palm ash	1.55	7.35	10.35	19.3	19.55	35.07	47.67	41.64	68.33	70.92	75.97	77.52	78.22	77.98	77.84	74.96	74.96	74.96																20%POME+20% BE	8
20%POME+7.0%w/v oil palm ash	1.68	7.55	10.55	29	29.25	37.88	48.25	59.14	67.73	71.08	74.28	76.22	77.21	76.82	74.43	74.43	74.43	74.43																20%POME+30% BE	8
20%POME+8.0%w/v oil palm ash	2.93	9.85	12.85	22.57	22.82	46.27	59.66	73.02	75.45	82.61	88.75	89.11	91.61	91.68	90.09	90.09	90.09	90.09																20%POME+40% BE	8
20%POME+9.0%w/v oil palm ash	1.45	7.05	10.05	17.86	18.11	37.53	47.21	54.43	63.5	69.71	72.12	79.82	78.45	79.12	79.12	79.12	79.12	79.12																20%POME+50% BE	8
20%POME+10.0%w/v oil palm ash	1.4	7.26	10.26	18.52	18.77	40.09	51.94	59.92	65.61	71.76	75.98	80	81.01	79.34	81.01	81.01	81.01	81.01																20%POME+1.0g/L NaOH	7
mL-CH4 + Head speac																			Biogas	CH4														20%POME+1.1g/L NaOH	7
DAY	1	2	3	4	5	8	9	11	14	17	20	24	28	32	38	44	47	50	Head spac.	Head spac.														20%POME+1.2g/L NaOH	7
self-recovery	0.721	0.7564	0.7744	0.75315	0.7619	1.0126	0.9092	1.381	2.48523	6.01604	8.9379	16.801	13.013	10.4766	17.0066	32.4526	17.615	17.615	1.1	0.715														20%POME+1.3g/L NaOH	7
20%POME+Dilution with TW 9:1	0.7575	0.9172	1.0252	0.84275	0.87675	1.432	1.0174	1.4944	3.5156	7.5352	12.7057	11.407	10.8442	10.846	21.5465	36.5084	6.34	6.188	1.1	0.748														20%POME+1.4g/L NaOH	6
20%POME+Dilution with TW 8:2	0.76792	0.92752	0.94352	0.99972	1.00847	1.31052	1.04232	1.52712	3.72372	9.0792	11.0583	8.84262	9.71072	10.7881	24.5698	31.1731	4.90752	4.90752	1.1	0.76032														20%POME+8.5g/L NaHCO3	10
20%POME+Dilution with TW 7:3	0.78775	0.8536	0.867	0.904	0.84875	1.4572	1.4518	2.1316	4.2955	12.2344	15.1408	5.7652	9.7346	13.0614	23.5168	30.2188	4.9864	5.041	1.1	0.781														20%POME+10.0g/L NaHCO3	10
20%POME+Dilution with TW 6:4	0.7764	0.8148	0.8288	0.82575	0.832	1.6464	1.432	2.1902	6.6605	11.8642	14.7658	4.5094	6.182	14.1188	22.5044	23.5572	5.0426	4.97	1.1	0.77														20%POME+12.5g/L NaHCO3	10
20%POME+Dilution with TW5:5	0.7323	0.7824	0.7766	0.80385	0.8101	1.6647	1.3351	2.6319	8.9896	9.51238	10.7511	12.5499	12.3717	14.6163	22.9665	16.5479	4.7423	4.6931	1.1	0.7271														20%POME+14.5g/L NaHCO3	12
20%POME+Dilution with BE 9:1	0.80607	1.16597	1.19197	1.36807	1.38182	2.61547	1.62427	2.37147	6.42657	14.6054	13.488	7.33117	10.5243	10.6635	22.2549	26.4783	15.0591	15.0591	1.1	0.78507														20%POME+15.0g/L NaHCO3	12
20%POME+Dilution with BE 8:2	0.8292	1.8435	1.8675	2.1679	1.92555	3.5941	2.5617	7.3391	15.7548	18.5773	15.9641	20.6566	19.0979	14.8287	22.7491	24.8743	14.9567	15.1287	1.1	0.7887														20%POME+1g/L Ca(OH)2	9
20%POME+Dilution with BE 7:3	0.8397	1.6489	1.6709	1.80525	1.8215	4.8421	2.9497	8.6655	16.7335	26.0669	23.3827	19.4821	20.6847	20.0449	9.3667	9.3667	7.9341	7.7811	1.1	0.7711														20%POME+2g/L Ca(OH)2	9
20%POME+Dilution with BE 6:4	0.87029	1.6081	1.6281	1.68685	1.7006	5.16717	3.0853	8.3935	16.9954	22.3279	19.3147	19.5037	19.3065	12.7647	9.3223	9.3223	7.8971	7.7811	1.1	0.7711														20%POME+3g/L Ca(OH)2	8
20%POME+Dilution with BE 5:5	0.87302	1.6171	1.6371	1.2877	1.29895	3.52443	3.1243	8.6239	14.2376	22.1121	19.339	16.8274	20.9255	12.0181	10.7615	16.4703	7.9071	7.7811	1.1	0.7711														20%POME+4g/L Ca(OH)2	7
20%POME+0.10%w/v NaOH	0.75501	1.19201	1.21601	1.48456	1.49831	2.56268	1.89841	1.83121	5.93881	24.8543	27.5509	16.0649	12.775	17.9638	16.8124	11.4868	4.83581	4.83581	1.1	0.74921														20%POME+5g/L Ca(OH)2	7
20%POME+0.11%w/v NaOH	0.77581	1.29441	1.31841	1.77611	1.79236	3.13388	1.80801	2.65941	8.03871	25.0712	25.7795	14.9231	21.2072	21.2582	19.8784	9.16161	4.97781	4.97781	1.1	0.77121														20%POME+60 g/L oil palm ash	7
20%POME+0.12%w/v NaOH	0.79158	1.08078	1.10078	1.84808	1.86433	3.35465	1.95718	4.49478	12.4395	24.1275	22.6079	12.6179	20.3584	20.3248	21.7298	26.024	10.718	10.718	1.1	0.78078														20%POME+70g/L oil palm ash	7
20%POME+0.13%w/v NaOH	0.81432	1.07712	1.09912	1.79862	1.81487	3.25192	1.92512	4.32912	11.0916	22.3194	20.8127	16.7807	25.5303	17.3799	16.7263	19.4903	10.8599	10.8599	1.1	0.79112														20%POME+80g/L oil palm ash	6
20%POME+0.14%w/v NaOH	1.16531	1.73881	1.66381	2.56796	2.58421	5.48971	1.81651	6.50931	18.6438	29.4687	26.1098	15.7033	33.6993	31.2923	29.7077	34.8811	15.2549	15.2549	1.1	0.98131														20%POME+90g/L oil palm ash	7
20%POME+0.85%w/v NaHCO3	0.81906	1.18186	1.23956	2.03446	2.05696	2.34519	1.15166	1.21326	2.06946	4.85254	3.65536	10.1039	18.5195	15.4367	25.742	29.9579	18.2879	18.2879	1.1	0.80146														20%POME+100g/L oil palm ash	8
20%POME+1.00%w/v NaHCO3	0.82823	1.38023	1.40823	1.63118	1.65493	2.5743	1.17163	1.21763	1.56953	3.86075	2.13143	5.70903	7.17083	11.6372	28.3304	41.6012	22.9922	22.9922	1.1	0.81323
20%POME+1.25%w/v NaHCO3	0.85174	1.99954	2.10454	2.09479	2.11354	3.76521	1.38174	1.42114	1.79974	1.99582	2.54914	6.35704	5.79534	12.5481	35.9015	41.3449	33.4481	33.8881	1.1	0.82654
20%POME+1.45%w/v NaHCO3	0.8013	0.9518	0.9598	1.43055	1.4443	3.46073	1.331	1.3686	1.7243	1.85668	1.9421	4.4528	4.6394	7.2938	20.8762	29.02	18.2618	18.0218	1.1	0.7898
20%POME+1.50%w/v NaHCO3	0.75583	0.85723	0.92203	1.25268	1.26643	3.37563	1.27823	1.33043	1.65463	1.75483	2.40343	6.01123	5.48123	7.84603	20.0316	27.7012	14.4176	14.4176	1.1	0.75163
20%POME+0.10%w/v Ca(OH)2	0.80329	1.66089	1.68689	2.06809	2.08684	4.20499	2.03019	6.08539	16.0652	18.5039	18.8586	31.3573	34.9482	15.2686	16.7386	17.9942	22.2956	25.1632	1.1	0.78859
20%POME+0.20%w/v Ca(OH)2	0.83195	1.88335	1.91535	1.98515	2.0014	5.31568	2.79315	6.73715	20.6728	29.9699	26.4417	30.7146	27.1562	19.7718	19.6339	19.6339	21.083	23.9809	1.1	0.79695
20%POME+0.30%w/v Ca(OH)2	0.82088	1.79208	1.82208	2.07483	2.09358	5.05711	3.01578	7.35538	20.891	22.1164	18.8431	27.9734	22.5986	19.5492	15.3566	12.4454	21.179	22.6346	1.1	0.80058
20%POME+0.40%w/v Ca(OH)2	0.83318	2.28288	2.32088	2.47858	1.84063	5.41965	2.97958	9.23758	24.3681	38.6918	35.0752	27.9904	21.0178	15.2048	19.7776	19.7776	18.318	18.318	1.1	0.80278
20%POME+0.50%w/v Ca(OH)2	0.81011	1.58081	1.60281	1.44571	1.45696	3.86851	2.04751	5.80111	16.1796	38.6261	36.2889	29.3823	27.5259	16.8939	18.3255	24.1663	15.4051	15.4051	1.1	0.80311
20%POME+6.0%w/v oil palm ash	1.05706	2.00056	2.37706	2.07906	2.09531	6.66956	3.68476	10.8182	26.1067	30.0436	27.4141	43.4606	38.3702	24.2186	25.7334	26.311	17.3158	17.3158	1.1	0.82456
20%POME+7.0%w/v oil palm ash	1.07073	2.10223	2.50673	2.41373	2.42748	7.13206	6.12623	18.5607	12.3328	34.3685	31.2735	38.1665	36.3353	25.4011	20.1705	21.6591	14.2161	14.2161	1.1	0.81873
20%POME+8.0%w/v oil palm ash	1.57699	2.86249	3.81799	3.24799	4.41399	8.70266	12.923	26.548	16.081	42.296	45.366	63.368	55.957	37.663	37.027	37.027	20.8108	20.8108	1.1	0.99099
20%POME+9.0%w/v oil palm ash	1.08782	2.13932	2.47832	1.67402	1.68527	7.12532	4.64712	9.57912	11.6653	32.3792	28.9971	46.3677	35.3883	26.1887	21.4415	23.0239	16.6943	16.6943	1.1	0.87032		VS	VS		VS
20%POME+10.0%w/v oil palm ash	1.10111	2.05271	2.53271	1.72451	1.73576	7.57278	5.04631	10.4783	12.0448	33.3266	30.5233	46.4911	38.1557	24.6931	21.9537	21.9537	15.4729	15.4729	1.1	0.89111		POME 36g/L	inhibited sludge 7g/L		BE 4g/L
																						10ML
Accumulative CH4																						VS (g)			Total VS
																				Rate (mL/d)		POME	inhibited sludge	Chemical
DAY	1	2	3	4	5	8	9	11	14	17	20	24	28	32	38	44	47	55
self-recovery	0.721	1.4774	2.2518	3.00495	3.76685	4.77945	5.68865	7.06965	9.55488	15.5709	24.5088	41.3098	54.3228	64.7994	81.806	114.259	131.874	149.489		3.64744		0.36	0.28	0	0.64
20%POME+Dilution with TW 9:1	0.7575	1.6747	2.6999	3.54265	4.4194	5.8514	6.8688	8.3632	11.8788	19.414	32.1197	43.5267	54.3709	65.2169	86.7634	123.272	129.612	135.8		3.98725		0.36	0.28	0	0.64
20%POME+Dilution with TW 8:2	0.76792	1.69544	2.63896	3.63868	4.64715	5.95767	6.99999	8.52711	12.2508	21.33	32.3884	41.231	50.9417	61.7298	86.2996	117.473	122.38	127.288		3.81209		0.36	0.28	0	0.64
20%POME+Dilution with TW 7:3	0.78775	1.64135	2.50835	3.41235	4.2611	5.7183	7.1701	9.3017	13.5972	25.8316	40.9724	46.7376	56.4722	69.5336	93.0504	123.269	128.256	133.297		3.82658		0.36	0.28	0	0.64
20%POME+Dilution with TW 6:4	0.7764	1.5912	2.42	3.24575	4.07775	5.72415	7.15615	9.34635	16.0069	27.8711	42.6369	47.1463	53.3283	67.4471	89.9515	113.509	118.551	123.521		3.31812		0.36	0.28	0	0.64
20%POME+Dilution with TW5:5	0.7323	1.5147	2.2913	3.09515	3.90525	5.56995	6.90505	9.53695	18.5266	28.0389	38.79	51.3399	63.7116	78.3279	101.294	117.842	122.585	127.278		3.32512		0.36	0.28	0.004	0.644
20%POME+Dilution with BE 9:1	0.80607	1.97204	3.16401	4.53208	5.9139	8.52937	10.1536	12.5251	18.9517	33.5571	47.045	54.3762	64.9005	75.5639	97.8188	124.297	139.356	154.415		3.21932		0.36	0.28	0.008	0.648
20%POME+Dilution with BE 8:2	0.8292	2.6727	4.5402	6.7081	8.63365	12.2277	14.7894	22.1285	37.8833	56.4607	72.4248	93.0814	112.179	127.008	149.757	174.631	189.588	204.717		5.45791		0.36	0.28	0.012	0.652
20%POME+Dilution with BE 7:3	0.8397	2.4886	4.1595	5.96475	7.78625	12.6283	15.578	24.2435	40.977	67.0439	90.4266	109.909	130.593	150.638	160.005	169.372	177.306	185.087		6.58963		0.36	0.28	0.016	0.656
20%POME+Dilution with BE 6:4	0.87029	2.47839	4.10649	5.79334	7.49394	12.6611	15.7464	24.1399	41.1353	63.4632	82.7779	102.282	121.588	134.353	143.675	152.997	160.894	168.676		6.0109		0.36	0.28	0.02	0.66
20%POME+Dilution with BE 5:5	0.87302	2.49012	4.12722	5.41492	6.71387	10.2383	13.3626	21.9865	36.2241	58.3362	77.6752	94.5026	115.428	127.446	138.208	154.678	162.585	170.366		5.57816		0.36	0.28	0.024	0.664
20%POME+0.10%w/v NaOH	0.75501	1.94702	3.16303	4.64759	6.1459	8.70858	10.607	12.4382	18.377	43.2313	70.7822	86.8471	99.6221	117.586	134.398	145.885	150.721	155.557		5.72376		0.36	0.28	0	0.64
20%POME+0.11%w/v NaOH	0.77581	2.07022	3.38863	5.16474	6.9571	10.091	11.899	14.5584	22.5971	47.6683	73.4478	88.3709	109.578	130.836	150.715	159.876	164.854	169.832		5.67789		0.36	0.28	0	0.64
20%POME+0.12%w/v NaOH	0.79158	1.87236	2.97314	4.82122	6.68555	10.0402	11.9974	16.4922	28.9316	53.0591	75.667	88.2849	108.643	128.968	150.698	176.722	187.44	198.158		5.52252		0.36	0.28	0	0.64
20%POME+0.13%w/v NaOH	0.81432	1.89144	2.99056	4.78918	6.60405	9.85597	11.7811	16.1102	27.2018	49.5213	70.334	87.1147	112.645	130.025	146.751	166.242	177.101	187.961		5.46188		0.36	0.28	0	0.64
20%POME+0.14%w/v NaOH	1.16531	2.90412	4.56793	7.13589	9.7201	15.2098	17.0263	23.5356	42.1794	71.6481	97.7579	113.461	147.161	178.453	208.161	243.042	258.297	273.551		6.91735		0.36	0.28	0	0.64
20%POME+0.85%w/v NaHCO3	0.81906	2.00092	3.24048	5.27494	7.3319	9.67709	10.8288	12.042	14.1115	18.964	22.6194	32.7232	51.2427	66.6794	92.4213	122.379	140.667	158.955		4.93251		0.36	0.28	0	0.64
20%POME+1.00%w/v NaHCO3	0.82823	2.20846	3.61669	5.24787	6.9028	9.4771	10.6487	11.8664	13.4359	17.2966	19.4281	25.1371	32.3079	43.9452	72.2756	113.877	136.869	159.861		6.19493		0.36	0.28	0	0.64
20%POME+1.25%w/v NaHCO3	0.85174	2.85128	4.95582	7.05061	9.16415	12.9294	14.3111	15.7322	17.532	19.5278	22.0769	28.434	34.2293	46.7775	82.679	124.024	157.472	191.36		7.37964		0.36	0.28	0	0.64
20%POME+1.45%w/v NaHCO3	0.8013	1.7531	2.7129	4.14345	5.58775	9.04848	10.3795	11.7481	13.4724	15.3291	17.2712	21.724	26.3634	33.6572	54.5334	83.5534	101.815	119.837		4.54387		0.36	0.28	0	0.64
20%POME+1.50%w/v NaHCO3	0.75583	1.61306	2.53509	3.78777	5.0542	8.42983	9.70806	11.0385	12.6931	14.448	16.8514	22.8626	28.3438	36.1899	56.2215	83.9227	98.3404	112.758		4.14337		0.36	0.28	0	0.64
20%POME+0.10%w/v Ca(OH)2	0.80329	2.46418	4.15107	6.21916	8.306	12.511	14.5412	20.6266	36.6918	55.1957	74.0543	105.412	140.36	155.628	172.367	190.361	212.657	237.82		6.52192		0.36	0.28	0	0.64
20%POME+0.20%w/v Ca(OH)2	0.83195	2.7153	4.63065	6.6158	8.6172	13.9329	16.726	23.4632	44.136	74.1059	100.548	131.262	158.418	178.19	197.824	217.458	238.541	262.522		8.29224		0.36	0.28	0	0.64
20%POME+0.30%w/v Ca(OH)2	0.82088	2.61296	4.43504	6.50987	8.60345	13.6606	16.6763	24.0317	44.9227	67.0391	85.8822	113.856	136.454	156.003	171.36	183.805	204.984	227.619		6.90953		0.36	0.28	0	0.64
20%POME+0.40%w/v Ca(OH)2	0.83318	3.11606	5.43694	7.91552	9.75615	15.1758	18.1554	27.393	51.761	90.4529	125.528	153.518	174.536	189.741	209.519	229.296	247.614	265.932		9.70196		0.36	0.28	0	0.64
20%POME+0.50%w/v Ca(OH)2	0.81011	2.39092	3.99373	5.43944	6.8964	10.7649	12.8124	18.6135	34.7931	73.4193	109.708	139.091	166.616	183.51	201.836	226.002	241.407	256.812		9.26746		0.36	0.28	0	0.64
20%POME+6.0%w/v oil palm ash	1.05706	3.05762	5.43468	7.51374	9.60905	16.2786	19.9634	30.7815	56.8882	86.9318	114.346	157.806	196.177	220.395	246.128	272.439	289.755	307.071		9.77114		0.36	0.28	0.4	1.04
20%POME+7.0%w/v oil palm ash	1.07073	3.17296	5.67969	8.09342	10.5209	17.653	23.7792	42.3399	54.6728	89.0412	120.315	158.481	194.817	220.218	240.388	262.047	276.264	290.48		8.93395		0.36	0.28	0.45	1.09
20%POME+8.0%w/v oil palm ash	1.57699	4.43948	8.25747	11.5055	15.9195	24.6221	37.5451	64.0931	80.1741	122.47	167.836	231.204	287.161	324.824	361.851	398.878	419.689	440.5		12.8547		0.36	0.28	0.5	1.14
20%POME+9.0%w/v oil palm ash	1.08782	3.22714	5.70546	7.37948	9.06475	16.1901	20.8372	30.4163	42.0816	74.4609	103.458	149.826	185.214	211.403	232.844	255.868	272.563	289.257		9.18534		0.36	0.28	0.55	1.19
20%POME+10.0%w/v oil palm ash	1.10111	3.15382	5.68653	7.41104	9.1468	16.7196	21.7659	32.2442	44.289	77.6156	108.139	154.63	192.786	217.479	239.433	261.386	276.859	292.332		9.4143		0.36	0.28	0.6	1.24
Methane yield (mL-CH4/g-VS)
DAY	1	2	3	4	5	8	9	11	14	17	20	24	28	32	38	44	47	55		V1 at 37 oC	mol	L at STP	mL at STP
self-recovery	1.12656	2.30844	3.51844	4.69523	5.8857	7.46789	8.88852	11.0463	14.9295	24.3296	38.295	64.5466	84.8794	101.249	127.822	178.529	206.053	233.576		24.9769	0.00935168	0.209478	209.478
20%POME+Dilution with TW 9:1	1.18359	2.61672	4.21859	5.53539	6.90531	9.14281	10.7325	13.0675	18.5606	30.3344	50.187	68.0105	84.9545	101.901	135.568	192.612	202.518	212.187		24.9769	0.00849533	0.190296	190.296
20%POME+Dilution with TW 8:2	1.19988	2.64913	4.12338	5.68544	7.26117	9.30886	10.9375	13.3236	19.1419	33.3282	50.6068	64.4234	79.5964	96.4528	134.843	183.551	191.219	198.887		24.9769	0.00796284	0.178368	178.368
20%POME+Dilution with TW 7:3	1.23086	2.56461	3.9193	5.3318	6.65797	8.93484	11.2033	14.5339	21.2456	40.3619	64.0194	73.0275	88.2378	108.646	145.391	192.608	200.399	208.276		24.9769	0.00833874	0.186788	186.788
20%POME+Dilution with TW 6:4	1.21313	2.48625	3.78125	5.07148	6.37148	8.94398	11.1815	14.6037	25.0107	43.5486	66.6201	73.6661	83.3255	105.386	140.549	177.357	185.236	193.002		24.9769	0.00772722	0.17309	173.09
20%POME+Dilution with TW5:5	1.13711	2.35202	3.55792	4.80613	6.06405	8.64899	10.7221	14.8089	28.7679	43.5387	60.233	79.7204	98.9311	121.627	157.289	182.985	190.349	197.636		24.9769	0.00791276	0.177246	177.246
20%POME+Dilution with BE 9:1	1.24394	3.04327	4.88273	6.99395	9.12639	13.1626	15.6692	19.3289	29.2464	51.7856	72.6004	83.9139	100.155	116.611	150.955	191.816	215.056	238.295		24.9769	0.00954062	0.21371	213.71
20%POME+Dilution with BE 8:2	1.27178	4.09923	6.9635	10.2885	13.2418	18.7542	22.6832	33.9395	58.1033	86.5962	111.081	142.763	172.054	194.798	229.689	267.84	290.779	313.983		24.9769	0.0125709	0.281589	281.589
20%POME+Dilution with BE 7:3	1.28003	3.7936	6.3407	9.09261	11.8693	19.2505	23.747	36.9566	62.465	102.201	137.845	167.544	199.075	229.632	243.91	258.189	270.283	282.145		24.9769	0.0112962	0.253035	253.035
20%POME+Dilution with BE 6:4	1.31862	3.75514	6.22195	8.77779	11.3545	19.1835	23.8582	36.5756	62.3262	96.1563	125.421	154.972	184.224	203.565	217.689	231.814	243.779	255.569		24.9769	0.0102322	0.229202	229.202
20%POME+Dilution with BE 5:5	1.31479	3.75018	6.21569	8.155	10.1113	15.4191	20.1244	33.1122	54.5544	87.8557	116.981	142.323	173.837	191.937	208.144	232.949	244.857	256.576		24.9769	0.0102725	0.230104	230.104
20%POME+1.0g/L NaOH	1.1797	3.04222	4.94223	7.26186	9.60297	13.6072	16.5734	19.4347	28.7141	67.5488	110.597	135.699	155.66	183.728	209.997	227.945	235.501	243.057		24.9769	0.00973129	0.217981	217.981
20%POME+1.1g/L NaOH	1.2122	3.23472	5.29473	8.06991	10.8705	15.7672	18.5922	22.7475	35.308	74.4817	114.762	138.08	171.216	204.432	235.492	249.807	257.585	265.362		24.9769	0.0106243	0.237985	237.985
20%POME+1.2g/L NaOH	1.23684	2.92556	4.64553	7.53316	10.4462	15.6878	18.7459	25.769	45.2057	82.9049	118.23	137.945	169.755	201.513	235.465	276.128	292.875	309.622		24.9769	0.0123963	0.277677	277.677
20%POME+1.3g/L NaOH	1.27238	2.95538	4.67275	7.48309	10.3188	15.4	18.408	25.1722	42.5029	77.377	109.897	136.117	176.008	203.164	229.299	259.752	276.721	293.69		24.9769	0.0117585	0.263389	263.389
20%POME+1.4g/L NaOH	1.8208	4.53769	7.13739	11.1498	15.1877	23.7653	26.6036	36.7744	65.9054	111.95	152.747	177.283	229.938	278.833	325.251	379.753	403.588	427.424		24.9769	0.0171128	0.383326	383.326
20%POME+0.85 g/L NaHCO3	1.27978	3.12644	5.06325	8.24209	11.4561	15.1205	16.9199	18.8156	22.0492	29.6313	35.3428	51.1301	80.0667	104.186	144.408	191.217	219.792	248.367		24.9769	0.00994387	0.222743	222.743
20%POME+10.0g/L NaHCO3	1.29411	3.45072	5.65108	8.1998	10.7856	14.808	16.6386	18.5412	20.9936	27.026	30.3564	39.2767	50.4811	68.6643	112.931	177.933	213.858	249.783		24.9769	0.0100006	0.224013	224.013
20%POME+12.5g/L NaHCO3	1.33084	4.45512	7.74347	11.0166	14.319	20.2021	22.3611	24.5816	27.3937	30.5122	34.4952	44.4281	53.4833	73.0898	129.186	193.787	246.05	299		24.9769	0.0119711	0.268152	268.152
20%POME+14.5g/L NaHCO3	1.25203	2.73922	4.23891	6.47414	8.73086	14.1383	16.2179	18.3564	21.0506	23.9517	26.9862	33.9437	41.1928	52.5893	85.2084	130.552	159.086	187.245		24.9769	0.00749674	0.167927	167.927
20%POME+15.0g/L NaHCO3	1.18098	2.52041	3.96108	5.91839	7.89719	13.1716	15.1688	17.2476	19.833	22.5749	26.3303	35.7228	44.2873	56.5467	87.8461	131.129	153.657	176.184		24.9769	0.00705389	0.158007	158.007
20%POME+1g/L Ca(OH)2	1.25514	3.85028	6.48605	9.71744	12.9781	19.5484	22.7206	32.229	57.3309	86.2433	115.71	164.706	219.312	243.169	269.323	297.439	332.276	371.594		24.9769	0.0148775	0.333256	333.256
20%POME+2g/L Ca(OH)2	1.29992	4.24266	7.23539	10.3372	13.4644	21.7701	26.1344	36.6612	68.9626	115.791	157.106	205.097	247.529	278.422	309.1	339.778	372.72	410.191		24.9769	0.0164228	0.367871	367.871
20%POME+3g/L Ca(OH)2	1.28263	4.08275	6.92975	10.1717	13.4429	21.3446	26.0568	37.5496	70.1917	104.749	134.191	177.899	213.21	243.755	267.75	287.196	320.288	355.654		24.9769	0.0142393	0.318961	318.961
20%POME+4g/L Ca(OH)2	1.30184	4.86884	8.49522	12.368	15.244	23.7122	28.3678	42.8015	80.8766	141.333	196.138	239.873	272.713	296.47	327.373	358.275	386.897	415.519		24.9769	0.0166361	0.372649	372.649
20%POME+5g/L Ca(OH)2	1.2658	3.73581	6.2402	8.49912	10.7756	16.8202	20.0194	29.0836	54.3643	114.718	171.419	217.329	260.338	286.735	315.368	353.128	377.199	401.269		24.9769	0.0160656	0.35987	359.87
20%POME+60 g/L oil palm ash	1.0164	2.94002	5.22565	7.22475	9.23947	15.6525	19.1955	29.5976	54.7002	83.5883	109.948	151.737	188.631	211.918	236.662	261.961	278.611	295.261		24.9769	0.0118213	0.264798	264.798
20%POME+70g/L oil palm ash	0.982321	2.91097	5.21072	7.42516	9.6522	16.1954	21.8158	38.844	50.1585	81.6892	110.381	145.396	178.731	202.035	220.54	240.41	253.453	266.495		24.9769	0.0106697	0.239	239
20%POME+80g/L oil palm ash	1.38332	3.89428	7.24339	10.0925	13.9644	21.5983	32.9343	56.222	70.3281	107.43	147.225	202.811	251.896	284.933	317.413	349.893	368.148	386.403		24.9769	0.0154704	0.346537	346.537
20%POME+90g/L oil palm ash	0.914134	2.71188	4.7945	6.20124	7.61744	13.6051	17.5102	25.5599	35.3627	62.5722	86.9395	125.904	155.642	177.649	195.667	215.015	229.044	243.073		24.9769	0.00973191	0.217995	217.995
20%POME+100g/L oil palm ash	0.887992	2.5434	4.58591	5.97665	7.37645	13.4835	17.5531	26.0034	35.7169	62.5933	87.2088	124.702	155.472	175.386	193.091	210.795	223.274	235.752		24.9769	0.00943879	0.211429	211.429
AT STP
1. Mole
DAY	1	2	3	4	5	8	9	11	14	17	20	24	28	32	38	44	47	50	V1 at 37 C				T1= Temp ดำเนินการหมัก (K) X+273.15 C=K
self-recovery	4.51042e-05	9.24229e-05	0.000140868	0.000187983	0.000235646	0.000298992	0.000355869	0.000442262	0.000597732	0.000974083	0.00153322	0.00258425	0.00339832	0.00405371	0.0051176	0.00714777	0.00824972	0.00935168	24.9769	PV=nRT			T2=Temp. STP 0 C (274.15 K)
20%POME+Dilution with TW 9:1	4.73875e-05	0.000104766	0.0001689	0.00022162	0.000276468	0.000366051	0.000429697	0.000523183	0.000743112	0.0012145	0.00200934	0.00272293	0.00340132	0.00407983	0.00542773	0.00771161	0.00810823	0.00849533	24.9769	V1/V2=T1/T2	V1=T1xV2/T2		V1= gas 1 mole = 22.414 at STP
20%POME+Dilution with TW 8:2	4.80394e-05	0.000106063	0.000165088	0.000227628	0.000290715	0.000372699	0.000437904	0.000533437	0.000766385	0.00133436	0.00202614	0.00257932	0.0031868	0.00386168	0.00539871	0.00734884	0.00765584	0.00796284	24.9769				V2=Volumn of gas ที่ต้องการทราบ
20%POME+Dilution with TW 7:3	4.92799e-05	0.000102679	0.000156917	0.000213469	0.000266565	0.000357724	0.000448546	0.000581894	0.000850611	0.00161597	0.00256314	0.0029238	0.00353278	0.00434987	0.00582103	0.00771145	0.00802339	0.00833874	24.9769
20%POME+Dilution with TW 6:4	4.85699e-05	9.9542e-05	0.00015139	0.000203047	0.000255095	0.00035809	0.000447673	0.000584687	0.00100135	0.00174355	0.00266727	0.00294937	0.0033361	0.00421934	0.00562717	0.00710085	0.00741631	0.00772722	24.9769
20%POME+Dilution with TW5:5	4.55265e-05	9.41677e-05	0.000142448	0.000192423	0.000242786	0.00034628	0.000429282	0.000592905	0.00115178	0.00174316	0.00241155	0.00319176	0.0039609	0.00486959	0.0062974	0.00732617	0.00762099	0.00791276	24.9769
20%POME+Dilution with BE 9:1	4.98034e-05	0.000121843	0.00019549	0.000280017	0.000365393	0.000526991	0.000627348	0.00077387	0.00117094	0.00207334	0.0029067	0.00335966	0.00400991	0.00466875	0.00604378	0.00767976	0.00861019	0.00954062
20%POME+Dilution with BE 8:2	5.09182e-05	0.000164121	0.000278797	0.00041192	0.000530162	0.000750862	0.000908167	0.00135884	0.00232628	0.00346705	0.00444735	0.0057158	0.00688853	0.00779911	0.00919605	0.0107235	0.0116419	0.0125709
20%POME+Dilution with BE 7:3	5.12486e-05	0.000151884	0.000253863	0.000364041	0.00047521	0.000770733	0.000950759	0.00147963	0.00250091	0.00409182	0.00551892	0.00670795	0.00797038	0.00919376	0.00976543	0.0103371	0.0108213	0.0112962
20%POME+Dilution with BE 6:4	5.27936e-05	0.000150344	0.000249108	0.000351436	0.000454598	0.000768049	0.00095521	0.00146438	0.00249535	0.00384981	0.00502148	0.00620462	0.00737579	0.00815012	0.00871563	0.00928114	0.0097602	0.0102322
20%POME+Dilution with BE 5:5	5.26402e-05	0.000150146	0.000248858	0.000326502	0.000404824	0.000617336	0.00080572	0.00132571	0.00218419	0.00351748	0.00468355	0.00569819	0.00695993	0.00768458	0.00833346	0.00932657	0.00980334	0.0102725
20%POME+1.0g/L NaOH	4.72318e-05	0.000121801	0.000197872	0.000290743	0.000384474	0.000544789	0.00066355	0.000778106	0.00114963	0.00270445	0.00442798	0.00543296	0.00623214	0.00735591	0.00840766	0.00912625	0.00942877	0.00973129
20%POME+1.1g/L NaOH	4.8533e-05	0.000129508	0.000211985	0.000323095	0.000435221	0.000631269	0.000744374	0.000910741	0.00141363	0.00298202	0.00459473	0.00552829	0.00685497	0.00818483	0.00942838	0.0100015	0.0103129	0.0106243
20%POME+1.2g/L NaOH	4.95195e-05	0.000117131	0.000185993	0.000301605	0.000418233	0.000628093	0.000750529	0.00103171	0.0018099	0.00331926	0.00473356	0.00552291	0.00679648	0.00806796	0.00942732	0.0110553	0.0117258	0.0123963
20%POME+1.3g/L NaOH	5.09421e-05	0.000118324	0.000187083	0.000299601	0.000413135	0.000616568	0.000736999	0.00100782	0.00170169	0.00309794	0.00439994	0.0054497	0.00704682	0.00813407	0.00918043	0.0103997	0.0110791	0.0117585
20%POME+1.4g/L NaOH	7.28992e-05	0.000181675	0.00028576	0.000446406	0.000608068	0.000951492	0.00106513	0.00147234	0.00263865	0.00448215	0.00611552	0.00709788	0.00920604	0.0111636	0.0130221	0.0152042	0.0161585	0.0171128
20%POME+8.5g/L NaHCO3	5.12386e-05	0.000125173	0.000202717	0.000329989	0.000458668	0.000605378	0.000677423	0.000753322	0.000882783	0.00118635	0.00141502	0.00204709	0.00320563	0.00417131	0.00578167	0.00765577	0.00879982	0.00994387
20%POME+10.0g/L NaHCO3	5.18122e-05	0.000138156	0.000226252	0.000328295	0.000431824	0.000592866	0.000666161	0.000742333	0.000840519	0.00108204	0.00121538	0.00157252	0.00202111	0.00274911	0.0045214	0.00712388	0.00856223	0.0100006
20%POME+12.5g/L NaHCO3	5.3283e-05	0.00017837	0.000310025	0.000441071	0.000573289	0.000808832	0.000895271	0.000984174	0.00109676	0.00122162	0.00138108	0.00177877	0.00214131	0.00292629	0.00517222	0.00775866	0.00985111	0.0119711
20%POME+14.5g/L NaHCO3	5.01276e-05	0.00010967	0.000169713	0.000259205	0.000349557	0.000566053	0.000649318	0.000734934	0.000842803	0.000958952	0.00108045	0.001359	0.00164923	0.00210552	0.00341149	0.00522691	0.00636933	0.00749674
20%POME+15.0g/L NaHCO3	4.72831e-05	0.000100909	0.00015859	0.000236955	0.00031618	0.000527352	0.000607315	0.000690544	0.000794054	0.000903832	0.00105419	0.00143023	0.00177313	0.00226396	0.00351709	0.00525002	0.00615196	0.00705389
20%POME+1g/L Ca(OH)2	5.02521e-05	0.000154154	0.000259682	0.000389057	0.000519605	0.00078266	0.000909664	0.00129035	0.00229536	0.00345292	0.00463267	0.00659432	0.0087806	0.00973577	0.0107829	0.0119086	0.0133033	0.0148775
20%POME+2g/L Ca(OH)2	5.2045e-05	0.000169863	0.000289683	0.00041387	0.000539073	0.00087161	0.00104634	0.00146781	0.00276105	0.0046359	0.00629004	0.00821148	0.00991031	0.0111472	0.0123754	0.0136037	0.0149226	0.0164228
20%POME+3g/L Ca(OH)2	5.13524e-05	0.000163461	0.000277446	0.000407243	0.000538213	0.000854575	0.00104324	0.00150337	0.00281027	0.00419382	0.0053726	0.00712255	0.00853627	0.00975923	0.0107199	0.0114985	0.0128234	0.0142393
20%POME+4g/L Ca(OH)2	5.21219e-05	0.000194934	0.000340123	0.000495177	0.000610323	0.000949364	0.00113576	0.00171364	0.00323806	0.00565853	0.00785276	0.00960377	0.0109186	0.0118698	0.013107	0.0143443	0.0154902	0.0166361
20%POME+5g/L Ca(OH)2	5.06787e-05	0.000149571	0.000249839	0.000340279	0.000431424	0.000673429	0.000801517	0.00116442	0.00217658	0.00459295	0.0068631	0.0087012	0.0104232	0.01148	0.0126264	0.0141382	0.0151019	0.0160656
20%POME+60 g/L oil palm ash	4.06938e-05	0.00011771	0.000209219	0.000289257	0.000369921	0.000626679	0.000768532	0.001185	0.00219003	0.00334662	0.00440198	0.00607509	0.00755223	0.00848457	0.00947523	0.0104881	0.0111547	0.0118213
20%POME+70g/L oil palm ash	3.93292e-05	0.000116547	0.000208622	0.000297281	0.000386445	0.000648414	0.000873438	0.0015552	0.00200819	0.00327059	0.0044193	0.00582121	0.00715585	0.00808886	0.00882975	0.00962531	0.0101475	0.0106697
20%POME+80g/L oil palm ash	5.53842e-05	0.000155915	0.000290004	0.000404074	0.000559094	0.000864732	0.00131859	0.00225096	0.00281573	0.00430117	0.00589443	0.00811992	0.0100851	0.0114079	0.0127083	0.0140087	0.0147395	0.0154704
20%POME+90g/L oil palm ash	3.65992e-05	0.000108576	0.000191958	0.000248279	0.000304979	0.000544707	0.000701057	0.00102334	0.00141582	0.0025052	0.0034808	0.00504082	0.00623144	0.00711255	0.00783394	0.00860856	0.00917024	0.00973191
20%POME+100g/L oil palm ash	3.55525e-05	0.00010183	0.000183606	0.000239287	0.000295331	0.00053984	0.000702775	0.0010411	0.00143	0.00250605	0.00349158	0.00499268	0.00622465	0.00702194	0.00773077	0.00843961	0.0089392	0.00943879
Methane yield (mL-CH4/g-VS) At ATP
DAY	1	2	3	4	5	8	9	11	14	17	20	24	28	32	38	44	47	50
self-recovery	1.01033	2.07027	3.15544	4.21082	5.27847	6.69742	7.97147	9.90666	13.3892	21.8195	34.3441	57.8872	76.1223	90.8031	114.634	160.11	184.794	209.478
20%POME+Dilution with TW 9:1	1.06148	2.34675	3.78336	4.9643	6.19288	8.19954	9.62521	11.7193	16.6457	27.2047	45.0092	60.9937	76.1897	91.3881	121.581	172.74	181.624	190.296
20%POME+Dilution with TW 8:2	1.10387	2.30001	3.51494	4.78171	5.97106	8.01302	10.0474	13.0344	19.0537	36.1977	57.4144	65.4931	79.1342	97.4371	130.391	172.736	179.724	186.788
20%POME+Dilution with TW 7:3	1.07608	2.37581	3.69796	5.09886	6.51203	8.34845	9.80905	11.949	17.167	29.8897	45.3856	57.7767	71.3843	86.5017	120.931	164.614	171.491	178.368
20%POME+Dilution with TW 6:4	1.08797	2.22974	3.39113	4.54825	5.71413	8.02122	10.0279	13.097	22.4303	39.0556	59.7468	66.0658	74.7286	94.5132	126.049	159.059	166.125	173.09
20%POME+Dilution with TW5:5	1.01979	2.10936	3.19084	4.31028	5.43842	7.75666	9.61591	13.2811	25.7999	39.0468	54.0186	71.4955	88.7242	109.079	141.062	164.106	170.71	177.246
20%POME+Dilution with BE 9:1	1.1156	2.72929	4.37897	6.27237	8.18481	11.8046	14.0526	17.3347	26.229	46.4428	65.1101	75.2564	89.8219	104.58	135.381	172.027	192.868	213.71
20%POME+Dilution with BE 8:2	1.14057	3.67631	6.24506	9.22702	11.8756	16.8193	20.3429	30.4379	52.1087	77.6619	99.6206	128.034	154.303	174.7	205.991	240.206	260.779	281.589
20%POME+Dilution with BE 7:3	1.14797	3.40221	5.68652	8.15451	10.6447	17.2644	21.297	33.1438	56.0204	91.6569	123.624	150.258	178.536	205.94	218.746	231.551	242.398	253.035
20%POME+Dilution with BE 6:4	1.18258	3.36771	5.58003	7.87217	10.183	17.2043	21.3967	32.8021	55.8959	86.2357	112.481	138.983	165.218	182.563	195.23	207.898	218.628	229.202
20%POME+Dilution with BE 5:5	1.17914	3.36327	5.57441	7.31364	9.06806	13.8283	18.0481	29.696	48.9259	78.7915	104.912	127.639	155.902	172.135	186.67	208.915	219.595	230.104
20%POME+1.0g/L NaOH	1.05799	2.72835	4.43234	6.51264	8.61222	12.2033	14.8635	17.4296	25.7516	60.5797	99.1867	121.698	139.6	164.772	188.332	204.428	211.204	217.981
20%POME+1.1g/L NaOH	1.08714	2.90099	4.74847	7.23732	9.74895	14.1404	16.674	20.4006	31.6652	66.7974	102.922	123.834	153.551	183.34	211.196	224.034	231.009	237.985
20%POME+1.2g/L NaOH	1.10924	2.62373	4.16625	6.75595	9.36843	14.0693	16.8119	23.1104	40.5417	74.3515	106.032	123.713	152.241	180.722	211.172	247.639	262.658	277.677
20%POME+1.3g/L NaOH	1.1411	2.65046	4.19066	6.71105	9.25422	13.8111	16.5088	22.5752	38.1178	69.3939	98.5586	122.073	157.849	182.203	205.642	232.953	248.171	263.389
20%POME+1.4g/L NaOH	1.63294	4.06953	6.40102	9.99948	13.6207	21.3134	23.8589	32.9804	59.1058	100.4	136.988	158.993	206.215	250.065	291.694	340.573	361.95	383.326
20%POME+8.5g/L NaHCO3	1.14774	2.80388	4.54087	7.39175	10.2742	13.5605	15.1743	16.8744	19.7743	26.5742	31.6964	45.8549	71.8061	93.4374	129.509	171.489	197.116	222.743
20%POME+10.0g/L NaHCO3	1.16059	3.0947	5.06805	7.35381	9.67286	13.2802	14.922	16.6283	18.8276	24.2377	27.2244	35.2245	45.2729	61.5801	101.279	159.575	191.794	224.013
20%POME+12.5g/L NaHCO3	1.19354	3.99548	6.94456	9.87998	12.8417	18.1178	20.0541	22.0455	24.5675	27.3642	30.9363	39.8444	47.9654	65.549	115.858	173.794	220.665	268.152
20%POME+14.5g/L NaHCO3	1.12286	2.45661	3.80157	5.80619	7.83008	12.6796	14.5447	16.4625	18.8788	21.4805	24.202	30.4417	36.9428	47.1636	76.4173	117.083	142.673	167.927
20%POME+15.0g/L NaHCO3	1.05914	2.26037	3.55241	5.30778	7.08242	11.8127	13.6039	15.4682	17.7868	20.2458	23.6137	32.0373	39.7181	50.7127	78.7829	117.6	137.804	158.007
20%POME+1g/L Ca(OH)2	1.15029	3.66153	6.2148	9.12225	12.056	19.1425	23.3685	33.6755	62.9499	93.9416	120.346	159.545	191.212	218.607	240.126	257.565	287.243	318.961
20%POME+2g/L Ca(OH)2	1.16581	3.80494	6.48891	9.27069	12.0752	19.5241	23.4381	32.8788	61.8476	103.844	140.897	183.937	221.991	249.697	277.21	304.723	334.266	367.871
20%POME+3g/L Ca(OH)2	1.12565	3.45304	5.81687	8.71488	11.6392	17.5316	20.3765	28.9039	51.416	77.3455	103.772	147.713	196.685	218.081	241.537	266.752	297.995	333.256
20%POME+4g/L Ca(OH)2	1.16753	4.36652	7.61875	11.092	13.6712	21.2658	25.441	38.3856	72.5325	126.751	175.902	215.125	244.577	265.883	293.597	321.311	346.98	372.649
20%POME+5g/L Ca(OH)2	1.1352	3.35038	5.59639	7.62226	9.66389	15.0848	17.954	26.083	48.7554	102.882	153.734	194.907	233.479	257.152	282.831	316.696	338.283	359.87
20%POME+60g/L oil palm ash	0.880974	2.61064	4.67313	6.65909	8.65637	14.5245	19.565	34.8364	44.9836	73.2612	98.9924	130.395	160.291	181.19	197.786	215.607	227.304	239
20%POME+70 g/L oil palm ash	0.91154	2.63669	4.68652	6.47936	8.28622	14.0376	17.2151	26.544	49.0567	74.9643	98.6044	136.082	169.17	190.054	212.245	234.934	249.866	264.798
20%POME+80g/L oil palm ash	1.2406	3.4925	6.49608	9.05125	12.5237	19.37	29.5364	50.4215	63.0723	96.3462	132.035	181.886	225.907	255.536	284.665	313.794	330.166	346.537
20%POME+90g/L oil palm ash	0.819822	2.43209	4.29985	5.56145	6.83154	12.2014	15.7037	22.9229	31.7143	56.1165	77.9698	112.914	139.584	159.321	175.48	192.832	205.413	217.995
20%POME+100g/L oil palm ash	0.796377	2.281	4.11278	5.36003	6.61541	12.0924	15.7422	23.3206	32.032	56.1354	78.2114	111.836	139.432	157.291	173.169	189.047	200.238	211.429
Kh
Y / Ymax
DAY	1	2	3	4	5	8	9	11	14	17	20	24	28	32	38	44	47	50
self-recovery	0.00530929	0.0108793	0.0165818	0.0221278	0.0277383	0.0351948	0.04189	0.0520594	0.0703601	0.114661	0.180478	0.304197	0.400021	0.477169	0.602402	0.841376	0.971089	1.1008
20%POME+Dilution with TW 9:1	0.00557807	0.0123321	0.0198815	0.0260873	0.0325435	0.0430884	0.0505803	0.0615848	0.0874729	0.14296	0.236522	0.320521	0.400375	0.480243	0.638907	0.907747	0.954433	1
20%POME+Dilution with TW 8:2	0.00590975	0.0123135	0.0188178	0.0255997	0.0319671	0.0428991	0.0537906	0.069782	0.102007	0.19379	0.307378	0.350629	0.423658	0.521646	0.69807	0.924774	0.962182	1
20%POME+Dilution with TW 7:3	0.00603294	0.0133197	0.0207322	0.0285862	0.036509	0.0468047	0.0549934	0.0669908	0.0962451	0.167573	0.25445	0.323919	0.400209	0.484963	0.677988	0.922891	0.961445	1
20%POME+Dilution with TW 6:4	0.00628556	0.012882	0.0195918	0.0262768	0.0330125	0.0463414	0.0579345	0.0756659	0.129588	0.225638	0.345178	0.381686	0.431734	0.546036	0.728227	0.91894	0.959764	1
20%POME+Dilution with TW5:5	0.00575356	0.0119007	0.0180024	0.0243181	0.0306829	0.0437622	0.0542518	0.0749302	0.14556	0.220297	0.304767	0.403369	0.500572	0.61541	0.795854	0.925868	0.963127	1
20%POME+Dilution with BE 9:1	0.00522015	0.012771	0.0204903	0.02935	0.0382987	0.0552366	0.0657554	0.0811132	0.122732	0.217317	0.304666	0.352143	0.420298	0.489356	0.633479	0.804954	0.902477	1
20%POME+Dilution with BE 8:2	0.00405047	0.0130556	0.022178	0.0327677	0.0421736	0.0597301	0.0722435	0.108093	0.185052	0.275799	0.35378	0.454684	0.547973	0.620408	0.731533	0.853039	0.926099	1
20%POME+Dilution with BE 7:3	0.00453679	0.0134456	0.0224732	0.0322268	0.0420681	0.0682293	0.0841661	0.130985	0.221394	0.362229	0.488563	0.593822	0.705579	0.813879	0.864486	0.915093	0.95796	1
20%POME+Dilution with BE 6:4	0.00515955	0.0146932	0.0243455	0.0343461	0.0444281	0.0750619	0.0933532	0.143114	0.243872	0.376244	0.490752	0.60638	0.72084	0.796516	0.851784	0.907051	0.953869	1
20%POME+Dilution with BE 5:5	0.00512437	0.0146163	0.0242256	0.031784	0.0394085	0.0600959	0.0784346	0.129054	0.212625	0.342416	0.455931	0.554703	0.677529	0.748072	0.811239	0.907915	0.954327	1
20%POME+1.0g/L NaOH	0.0048536	0.0125165	0.0203336	0.0298771	0.0395091	0.0559833	0.0681873	0.0799592	0.118137	0.277913	0.455025	0.558298	0.640423	0.755904	0.863983	0.937826	0.968913	1
20%POME+1.1g/L NaOH	0.0045681	0.0121898	0.0199528	0.0304109	0.0409646	0.0594174	0.0700633	0.0857223	0.133056	0.280679	0.432473	0.520343	0.645215	0.770387	0.887434	0.94138	0.97069	1
20%POME+1.2g/L NaOH	0.0039947	0.00944883	0.0150039	0.0243302	0.0337385	0.0506677	0.0605446	0.0832274	0.146003	0.267762	0.381852	0.445528	0.548267	0.650835	0.760494	0.891824	0.945912	1
20%POME+1.3g/L NaOH	0.00433238	0.0100629	0.0159105	0.0254796	0.0351351	0.0524361	0.0626782	0.0857102	0.14472	0.263465	0.374194	0.463471	0.599299	0.691764	0.780752	0.884445	0.942223	1
20%POME+1.4g/L NaOH	0.00425993	0.0106164	0.0166986	0.0260861	0.035533	0.0556013	0.0622417	0.0860373	0.154192	0.261918	0.357366	0.414771	0.537963	0.652356	0.760956	0.888468	0.944234	1
20%POME+8.5g/L NaHCO3	0.00515278	0.012588	0.0203862	0.0331851	0.0461257	0.0608795	0.0681247	0.0757574	0.0887766	0.119304	0.142301	0.205865	0.322373	0.419486	0.581431	0.769899	0.884949	1
20%POME+10.0g/L NaHCO3	0.00518093	0.0138149	0.0226239	0.0328276	0.0431799	0.0592833	0.0666123	0.0742291	0.0840472	0.108198	0.121531	0.157243	0.2021	0.274896	0.452114	0.712348	0.856174	1
20%POME+12.5g/L NaHCO3	0.00445098	0.0149001	0.0258979	0.0368447	0.0478895	0.0675655	0.0747862	0.0822127	0.0916177	0.102047	0.115368	0.148589	0.178874	0.244447	0.432059	0.648118	0.822909	1
20%POME+14.5g/L NaHCO3	0.00668658	0.014629	0.0226383	0.0345757	0.0466279	0.0755066	0.0866134	0.0980339	0.112423	0.127916	0.144122	0.181279	0.219994	0.280858	0.455063	0.697225	0.849614	1
20%POME+15.0g/L NaHCO3	0.00670312	0.0143055	0.0224826	0.033592	0.0448234	0.0747604	0.0860964	0.0978954	0.11257	0.128132	0.149447	0.202758	0.251369	0.320952	0.498603	0.744273	0.872137	1
20%POME+1g/L Ca(OH)2	0.00360638	0.0114795	0.0194845	0.0285999	0.0377976	0.0600151	0.0732643	0.105579	0.197359	0.294524	0.377307	0.500203	0.599485	0.685371	0.752837	0.807513	0.900559	1
20%POME+2g/L Ca(OH)2	0.00316907	0.0103431	0.0176391	0.0252009	0.0328247	0.0530732	0.0637129	0.0893761	0.168123	0.282285	0.383006	0.500005	0.603448	0.678763	0.753553	0.828342	0.908652	1
20%POME+3g/L Ca(OH)2	0.00337772	0.0103615	0.0174547	0.0261507	0.0349256	0.052607	0.0611437	0.0867319	0.154284	0.23209	0.311388	0.443241	0.590194	0.654396	0.724779	0.800442	0.894192	1
20%POME+4g/L Ca(OH)2	0.00313306	0.0117175	0.0204448	0.0297652	0.0366866	0.0570664	0.0682707	0.103007	0.19464	0.340135	0.47203	0.577284	0.656319	0.713494	0.787865	0.862236	0.931118	1
20%POME+5g/L Ca(OH)2	0.00315448	0.00930999	0.0155512	0.0211806	0.0268538	0.0419174	0.0498902	0.0724791	0.135481	0.285887	0.427192	0.541604	0.648787	0.71457	0.785927	0.880028	0.940014	1
20%POME+60 g/L oil palm ash	0.00368608	0.0109232	0.0195528	0.0278623	0.0362191	0.0607718	0.0818618	0.145759	0.188215	0.306532	0.414193	0.545585	0.670672	0.758118	0.827556	0.90212	0.95106	1
20%POME+70g/L oil palm ash	0.0034424	0.00995737	0.0176984	0.0244691	0.0312926	0.0530125	0.0650122	0.100242	0.185261	0.2831	0.372376	0.513909	0.638864	0.717734	0.801536	0.88722	0.94361	1
20%POME+80g/L oil palm ash	0.00358	0.0100783	0.0187457	0.0261191	0.0361395	0.0558959	0.085233	0.145501	0.182007	0.278025	0.381013	0.524868	0.651899	0.737399	0.821456	0.905513	0.952756	1
20%POME+90g/L oil palm ash	0.00376074	0.0111567	0.0197245	0.0255119	0.0313381	0.0559713	0.072037	0.105153	0.145482	0.257421	0.357668	0.517968	0.64031	0.730848	0.804974	0.884571	0.942285	1
20%POME+100g/L oil palm ash	0.00376664	0.0107885	0.0194523	0.0253514	0.0312891	0.0571938	0.074456	0.1103	0.151502	0.265505	0.369918	0.528953	0.659475	0.743945	0.819043	0.894142	0.947071	1
1-(Y / Ymax)
DAY	1	2	3	4	5	8	9	11	14	17	20	24	28	32	38	44	47	50
self-recovery	0.994691	0.989121	0.983418	0.977872	0.972262	0.964805	0.95811	0.947941	0.92964	0.885339	0.819522	0.695803	0.599979	0.522831	0.397598	0.158624	0.0289114	-0.100802
20%POME+Dilution with TW 9:1	0.994422	0.987668	0.980119	0.973913	0.967457	0.956912	0.94942	0.938415	0.912527	0.85704	0.763478	0.679479	0.599625	0.519757	0.361093	0.0922535	0.0455671	0
20%POME+Dilution with TW 8:2	0.99409	0.987686	0.981182	0.9744	0.968033	0.957101	0.946209	0.930218	0.897993	0.80621	0.692622	0.649371	0.576342	0.478354	0.30193	0.0752262	0.0378179	0
20%POME+Dilution with TW 7:3	0.993967	0.98668	0.979268	0.971414	0.963491	0.953195	0.945007	0.933009	0.903755	0.832427	0.74555	0.676081	0.599791	0.515037	0.322012	0.077109	0.0385545	0
20%POME+Dilution with TW 6:4	0.993714	0.987118	0.980408	0.973723	0.966987	0.953659	0.942065	0.924334	0.870412	0.774362	0.654822	0.618314	0.568266	0.453964	0.271773	0.0810597	0.040236	0
20%POME+Dilution with TW5:5	0.994246	0.988099	0.981998	0.975682	0.969317	0.956238	0.945748	0.92507	0.85444	0.779703	0.695233	0.596631	0.499428	0.38459	0.204146	0.0741324	0.0368729	0
20%POME+Dilution with BE 9:1	0.99478	0.987229	0.97951	0.97065	0.961701	0.944763	0.934245	0.918887	0.877268	0.782683	0.695334	0.647857	0.579702	0.510644	0.366521	0.195046	0.0975232	0
20%POME+Dilution with BE 8:2	0.99595	0.986944	0.977822	0.967232	0.957826	0.94027	0.927757	0.891907	0.814948	0.724201	0.64622	0.545316	0.452027	0.379592	0.268467	0.146961	0.0739006	0
20%POME+Dilution with BE 7:3	0.995463	0.986554	0.977527	0.967773	0.957932	0.931771	0.915834	0.869015	0.778606	0.637771	0.511437	0.406178	0.294421	0.186121	0.135514	0.0849071	0.0420403	0
20%POME+Dilution with BE 6:4	0.99484	0.985307	0.975655	0.965654	0.955572	0.924938	0.906647	0.856886	0.756128	0.623756	0.509248	0.39362	0.27916	0.203484	0.148216	0.0929489	0.0461306	0
20%POME+Dilution with BE 5:5	0.994876	0.985384	0.975774	0.968216	0.960592	0.939904	0.921565	0.870946	0.787375	0.657584	0.544069	0.445297	0.322471	0.251928	0.188761	0.0920852	0.0456728	0
20%POME+1.0g/L NaOH	0.995146	0.987484	0.979666	0.970123	0.960491	0.944017	0.931813	0.920041	0.881863	0.722087	0.544975	0.441702	0.359577	0.244096	0.136017	0.0621742	0.0310871	0
20%POME+1.1g/L NaOH	0.995432	0.98781	0.980047	0.969589	0.959035	0.940583	0.929937	0.914278	0.866944	0.719321	0.567527	0.479657	0.354785	0.229613	0.112566	0.0586204	0.0293102	0
20%POME+1.2g/L NaOH	0.996005	0.990551	0.984996	0.97567	0.966261	0.949332	0.939455	0.916773	0.853997	0.732238	0.618148	0.554472	0.451733	0.349165	0.239506	0.108176	0.0540881	0
20%POME+1.3g/L NaOH	0.995668	0.989937	0.984089	0.97452	0.964865	0.947564	0.937322	0.91429	0.85528	0.736535	0.625806	0.536529	0.400701	0.308236	0.219248	0.115555	0.0577774	0
20%POME+1.4g/L NaOH	0.99574	0.989384	0.983301	0.973914	0.964467	0.944399	0.937758	0.913963	0.845808	0.738082	0.642634	0.585229	0.462037	0.347644	0.239044	0.111532	0.0557661	0
20%POME+8.5g/L NaHCO3	0.994847	0.987412	0.979614	0.966815	0.953874	0.939121	0.931875	0.924243	0.911223	0.880696	0.857699	0.794135	0.677627	0.580514	0.418569	0.230101	0.115051	0
20%POME+10.0g/L NaHCO3	0.994819	0.986185	0.977376	0.967172	0.95682	0.940717	0.933388	0.925771	0.915953	0.891802	0.878469	0.842757	0.7979	0.725104	0.547886	0.287652	0.143826	0
20%POME+12.5g/L NaHCO3	0.995549	0.9851	0.974102	0.963155	0.95211	0.932434	0.925214	0.917787	0.908382	0.897953	0.884632	0.851411	0.821126	0.755553	0.567941	0.351882	0.177091	0
20%POME+14.5g/L NaHCO3	0.993313	0.985371	0.977362	0.965424	0.953372	0.924493	0.913387	0.901966	0.887577	0.872084	0.855878	0.818721	0.780006	0.719142	0.544937	0.302775	0.150386	0
20%POME+15.0g/L NaHCO3	0.993297	0.985694	0.977517	0.966408	0.955177	0.92524	0.913904	0.902105	0.88743	0.871868	0.850553	0.797242	0.748631	0.679048	0.501397	0.255727	0.127863	0
20%POME+1g/L Ca(OH)2	0.996394	0.98852	0.980515	0.9714	0.962202	0.939985	0.926736	0.894421	0.802641	0.705476	0.622693	0.499797	0.400515	0.314629	0.247163	0.192487	0.0994407	0
20%POME+2g/L Ca(OH)2	0.996831	0.989657	0.982361	0.974799	0.967175	0.946927	0.936287	0.910624	0.831877	0.717715	0.616994	0.499995	0.396552	0.321237	0.246447	0.171658	0.0913484	0
20%POME+3g/L Ca(OH)2	0.996622	0.989638	0.982545	0.973849	0.965074	0.947393	0.938856	0.913268	0.845716	0.76791	0.688612	0.556759	0.409806	0.345604	0.275221	0.199558	0.105808	0
20%POME+4g/L Ca(OH)2	0.996867	0.988282	0.979555	0.970235	0.963313	0.942934	0.931729	0.896993	0.80536	0.659865	0.52797	0.422716	0.343681	0.286506	0.212135	0.137764	0.0688822	0
20%POME+5g/L Ca(OH)2	0.996846	0.99069	0.984449	0.978819	0.973146	0.958083	0.95011	0.927521	0.864519	0.714113	0.572808	0.458396	0.351213	0.28543	0.214073	0.119972	0.0599859	0
20%POME+60 g/L oil palm ash	0.996314	0.989077	0.980447	0.972138	0.963781	0.939228	0.918138	0.854241	0.811785	0.693468	0.585807	0.454415	0.329328	0.241882	0.172444	0.0978804	0.0489402	0
20%POME+70g/L oil palm ash	0.996558	0.990043	0.982302	0.975531	0.968707	0.946987	0.934988	0.899758	0.814739	0.7169	0.627624	0.486091	0.361136	0.282266	0.198464	0.11278	0.0563901	0
20%POME+80g/L oil palm ash	0.99642	0.989922	0.981254	0.973881	0.96386	0.944104	0.914767	0.854499	0.817993	0.721975	0.618987	0.475132	0.348101	0.262601	0.178544	0.0944872	0.0472436	0
20%POME+90g/L oil palm ash	0.996239	0.988843	0.980275	0.974488	0.968662	0.944029	0.927963	0.894847	0.854518	0.742579	0.642332	0.482032	0.35969	0.269152	0.195026	0.115429	0.0577145	0
20%POME+100g/L oil palm ash	0.996233	0.989212	0.980548	0.974649	0.968711	0.942806	0.925544	0.8897	0.848498	0.734495	0.630082	0.471047	0.340525	0.256055	0.180957	0.105858	0.0529292	0
ln
DAY	0	1	2	3	4	5	8	9	11	14	17	20	24	28	32	38	44	47	50
self-recovery	0	-0.00532343	-0.0109389	-0.0167208	-0.0223763	-0.0281302	-0.0358291	-0.0427927	-0.0534634	-0.072958	-0.121785	-0.199034	-0.362688	-0.510861	-0.648497	-0.922313	-1.84122	-3.54352	#NUM!
20%POME+Dilution with TW 9:1	0	-0.00559368	-0.0124088	-0.0200818	-0.0264336	-0.0330848	-0.0440443	-0.0519044	-0.0635628	-0.0915375	-0.154271	-0.269872	-0.386429	-0.511452	-0.654394	-1.01862	-2.38322	-3.08857	#NUM!
20%POME+Dilution with TW 8:2	0	-0.00592728	-0.01239	-0.0189971	-0.0259331	-0.0324892	-0.0438464	-0.0552913	-0.0723363	-0.107593	-0.215412	-0.36727	-0.43175	-0.551054	-0.737404	-1.19756	-2.58726	-3.27497	#NUM!
20%POME+Dilution with TW 7:3	0	-0.00605121	-0.0134092	-0.0209502	-0.0290028	-0.0371921	-0.0479355	-0.0565634	-0.0693402	-0.101197	-0.18341	-0.293633	-0.391443	-0.511174	-0.663516	-1.13317	-2.56253	-3.25568	#NUM!
20%POME+Dilution with TW 6:4	0	-0.00630539	-0.0129657	-0.0197862	-0.0266283	-0.0335697	-0.0474495	-0.0596805	-0.0786817	-0.138788	-0.255716	-0.423393	-0.480758	-0.565165	-0.789738	-1.30279	-2.51257	-3.21299	#NUM!
20%POME+Dilution with TW5:5	0	-0.00577018	-0.0119721	-0.0181664	-0.0246186	-0.0311635	-0.0447486	-0.055779	-0.0778861	-0.157309	-0.248842	-0.363508	-0.516457	-0.694291	-0.955576	-1.58892	-2.6019	-3.30028	#NUM!
	0	1	2	3	4	5	8	9	11	14	17	20	24	28	32	38	44	47	50
20%POME+Dilution with BE 9:1	0	-0.00523382	-0.0128533	-0.0207031	-0.0297893	-0.0390514	-0.0568207	-0.068017	-0.0845923	-0.130943	-0.245028	-0.363363	-0.434085	-0.545242	-0.672082	-1.0037	-1.63452	-2.32766	#NUM!
20%POME+Dilution with BE 8:2	0	-0.0040587	-0.0131416	-0.0224276	-0.0333166	-0.0430888	-0.0615883	-0.0749859	-0.114394	-0.204632	-0.322686	-0.436616	-0.606389	-0.794014	-0.968659	-1.31503	-1.91759	-2.60503	#NUM!
20%POME+Dilution with BE 7:3	0	-0.00454711	-0.0135368	-0.0227296	-0.0327575	-0.0429786	-0.0706685	-0.0879203	-0.140395	-0.25025	-0.449777	-0.670531	-0.900964	-1.22274	-1.68136	-1.99868	-2.4662	-3.16913	#NUM!
20%POME+Dilution with BE 6:4	0	-0.00517291	-0.0148023	-0.0246467	-0.0349497	-0.0454453	-0.0780285	-0.0980023	-0.154451	-0.279545	-0.471996	-0.67482	-0.93237	-1.27597	-1.59217	-1.90908	-2.37571	-3.07628	#NUM!
20%POME+Dilution with BE 5:5	0	-0.00513755	-0.0147242	-0.0245239	-0.0323001	-0.040206	-0.0619774	-0.0816815	-0.138176	-0.239051	-0.419183	-0.608679	-0.809013	-1.13174	-1.37861	-1.66727	-2.38504	-3.08625	#NUM!
	0	1	2	3	4	5	8	9	11	14	17	20	24	28	32	38	44	47	50
20%POME+1.0g/L NaOH	0	-0.00486542	-0.0125955	-0.0205432	-0.0303326	-0.0403107	-0.0576114	-0.0706234	-0.0833373	-0.125719	-0.32561	-0.607015	-0.817121	-1.02283	-1.41019	-1.99497	-2.77781	-3.47096	#NUM!
20%POME+1.1g/L NaOH	0	-0.00457857	-0.0122647	-0.0201546	-0.0308829	-0.0418273	-0.0612558	-0.0726387	-0.089621	-0.14278	-0.329448	-0.566468	-0.734685	-1.03624	-1.47136	-2.18422	-2.83667	-3.52982	#NUM!
20%POME+1.2g/L NaOH	0	-0.0040027	-0.00949376	-0.0151176	-0.0246311	-0.0343208	-0.0519964	-0.0624549	-0.0868958	-0.157828	-0.31165	-0.481028	-0.58974	-0.794663	-1.05221	-1.42918	-2.22399	-2.91714	#NUM!
20%POME+1.3g/L NaOH	0	-0.00434179	-0.0101139	-0.0160384	-0.0258098	-0.0357672	-0.0538609	-0.0647287	-0.0896077	-0.156327	-0.305799	-0.468715	-0.622635	-0.914539	-1.17689	-1.51755	-2.15801	-2.85116	#NUM!
20%POME+1.4g/L NaOH	0	-0.00426903	-0.0106731	-0.0168396	-0.0264324	-0.0361796	-0.0572068	-0.0642631	-0.0899655	-0.167463	-0.303701	-0.442179	-0.535752	-0.77211	-1.05658	-1.43111	-2.19344	-2.88659	#NUM!
	0	1	2	3	4	5	8	9	11	14	17	20	24	28	32	38	44	47	50
20%POME+8.5g/L NaHCO3	0	-0.0051661	-0.0126679	-0.0205968	-0.0337483	-0.0472233	-0.0628115	-0.0705563	-0.0787807	-0.0929672	-0.127043	-0.153502	-0.230502	-0.389158	-0.543841	-0.870914	-1.46924	-2.16238	#NUM!
20%POME+10.0g/L NaHCO3	0	-0.0051944	-0.0139112	-0.0228838	-0.0333786	-0.0441399	-0.0611132	-0.0689346	-0.0771285	-0.0877904	-0.114511	-0.129574	-0.171077	-0.225772	-0.32144	-0.601689	-1.246	-1.93915	#NUM!
20%POME+12.5g/L NaHCO3	0	-0.00446091	-0.0150122	-0.0262391	-0.0375406	-0.0490742	-0.0699564	-0.0777304	-0.0857896	-0.0960899	-0.107638	-0.122584	-0.16086	-0.197078	-0.280306	-0.565739	-1.04446	-1.73109	#NUM!
20%POME+14.5g/L NaHCO3	0	-0.00670904	-0.0147371	-0.0228984	-0.0351876	-0.04775	-0.0785094	-0.090596	-0.103178	-0.11926	-0.13687	-0.155628	-0.200012	-0.248453	-0.329696	-0.607085	-1.19477	-1.89455	#NUM!
20%POME+15.0g/L NaHCO3	0	-0.00672568	-0.0144088	-0.0227392	-0.0341692	-0.0458591	-0.0777025	-0.0900302	-0.103025	-0.119425	-0.137118	-0.161869	-0.226597	-0.289509	-0.387063	-0.690358	-1.36364	-2.05679	#NUM!
	0	1	2	3	4	5	8	9	11	14	17	20	24	28	32	38	44	47	50
20%POME+1g/L Ca(OH)2	0	-0.0036129	-0.0115459	-0.0196768	-0.0290168	-0.0385305	-0.0618914	-0.0760869	-0.111578	-0.219848	-0.348882	-0.473702	-0.693553	-0.915005	-1.15636	-1.39771	-1.64773	-2.30819	#NUM!
20%POME+2g/L Ca(OH)2	0	-0.0031741	-0.010397	-0.0177965	-0.0255239	-0.0333755	-0.0545335	-0.0658331	-0.0936253	-0.184071	-0.331682	-0.482897	-0.693157	-0.924949	-1.13558	-1.40061	-1.76225	-2.39307	#NUM!
20%POME+3g/L Ca(OH)2	0	-0.00338344	-0.0104156	-0.0176088	-0.0264987	-0.0355501	-0.0540413	-0.0630928	-0.0907258	-0.167571	-0.264083	-0.373077	-0.585623	-0.89207	-1.06246	-1.29018	-1.61165	-2.24613	#NUM!
20%POME+4g/L Ca(OH)2	0	-0.00313797	-0.0117867	-0.0206567	-0.0302172	-0.0373765	-0.0587594	-0.070713	-0.108708	-0.216466	-0.41572	-0.638717	-0.861055	-1.06804	-1.25	-1.55053	-1.98221	-2.67536	#NUM!
20%POME+5g/L Ca(OH)2	0	-0.00315947	-0.0093536	-0.0156733	-0.0214081	-0.027221	-0.0428213	-0.0511777	-0.07524	-0.145582	-0.336714	-0.557205	-0.780021	-1.04636	-1.25376	-1.54144	-2.1205	-2.81365	#NUM!
	0	1	2	3	4	5	8	9	11	14	17	20	24	28	32	38	44	47	50
20%POME+60 g/L oil palm ash	0	-0.00369289	-0.0109833	-0.0197465	-0.0282578	-0.0368912	-0.0626968	-0.0854074	-0.157542	-0.20852	-0.36605	-0.534766	-0.788744	-1.1107	-1.4193	-1.75768	-2.32401	-3.01716	#NUM!
20%POME+70g/L oil palm ash	0	-0.00344834	-0.0100073	-0.0178569	-0.0247734	-0.0317927	-0.0544694	-0.0672218	-0.10563	-0.204887	-0.332819	-0.465814	-0.721359	-1.0185	-1.2649	-1.61715	-2.18231	-2.87546	#NUM!
20%POME+80g/L oil palm ash	0	-0.00358643	-0.0101294	-0.0189236	-0.0264663	-0.0368087	-0.0575188	-0.0890859	-0.15724	-0.200902	-0.325765	-0.479671	-0.744162	-1.05526	-1.33712	-1.72292	-2.35929	-3.05244	#NUM!
20%POME+90g/L oil palm ash	0	-0.00376783	-0.0112194	-0.0199217	-0.0258429	-0.0318396	-0.0575987	-0.0747634	-0.111103	-0.157218	-0.297626	-0.44265	-0.729744	-1.02251	-1.31248	-1.63462	-2.1591	-2.85225	#NUM!
20%POME+100g/L oil palm ash	0	-0.00377375	-0.0108471	-0.019644	-0.0256783	-0.031789	-0.0588945	-0.0773736	-0.116871	-0.164288	-0.308572	-0.461905	-0.752798	-1.07727	-1.36236	-1.7095	-2.24565	-2.9388	#NUM!
Kinetic data relevant to POME hydrolysis at difference initial lipid loading
		(day−1)
Test	Dynamic equation	Hydrolysis constant (day-1)	Coefficient R2
self-recovery	y = -0.0053x	0.0053	0.9996
20%POME+10% TW	y = -0.0071x	0.007	0.9995
20%POME+20% TW	y = -0.0064x	0.0064	0.996
20%POME+30% TW	y = -0.0071x	0.0071	0.9987
20%POME+40% TW	y = -0.007x	0.0065	0.9996
20%POME+50% TW	y = -0.0058x	0.0061	0.9993
20%POME+10% BE	y = -0.0078x	0.0078	0.9866
20%POME+20% BE	y = -0.0085x	0.0085	0.9657
20%POME+30% BE	y = -0.0079x	0.0079	0.9755
20%POME+40% BE	y = -0.0086x	0.0086	0.98
20%POME+50% BE	y = -0.0082x	0.0082	0.986
20%POME+1.0g/L NaOH	y = -0.0071x	0.0071	0.9799
20%POME+1.1g/L NaOH	y = -0.0071x	0.0071	0.9712
20%POME+1.2g/L NaOH	y = -0.0056x	0.0056	0.9647
20%POME+1.3g/L NaOH	y = -0.0059x	0.0059	0.9686
20%POME+1.4g/L NaOH	y = -0.0061x	0.0061	0.9727
20%POME+8.5 g/L NaHCO3	y = -0.0076x	0.0076	0.9599
20%POME+10.0g/L NaHCO3	y = -0.0078x	0.0078	0.9798
20%POME+12.5g/L NaHCO3	y = -0.0088x	0.0088	0.9676
20%POME+14.5g/L NaHCO3	y = -0.0082x	0.0082	0.9821
20%POME+15.0g/L NaHCO3	y = -0.008x	0.008	0.9855
20%POME+1g/L Ca(OH)2	y = -0.0074x	0.0074	0.9663
20%POME+2g/L Ca(OH)2	y = -0.0070x	0.007	0.9704
20%POME+3g/L Ca(OH)2	y = -0.008x	0.007	0.9675
20%POME+4g/L Ca(OH)2	y = -0.0079x	0.0079	0.9599
20%POME+5g/L Ca(OH)2	y = -0.0055x	0.0055	0.982
20%POME+60 g/L oil palm ash	y = -0.0066x	0.0066	0.9745
20%POME+70 g/L oil palm ash	y = -0.0059x	0.0059	0.9687
20%POME+80 g/L oil palm ash	y = -0.0074x	0.0074	0.97
20%POME+90 g/L oil palm ash	y = -0.0060x	0.006	0.9791
20%POME+100g/L oil palm ash	y = -0.0062x	0.0062	0.9779

## Sheet: Data S2Reinoculation strategies
Data_S2 Detailed Information of performance of self-recovery and recovered sludge by various strategies.
BIOGAS
Active methane-producing sludge(% v/v)	Day
	1	2	3	4	5	8	9	11	14	17	20	24	28	32	38	44	47	50
5	5	3	7	4	4	10	12	22	14	12	10	14	14	14	16	20	21	17
10	5	4	8	12	9	12	14	22	15	13	11	18	22	20	16	22	20	17
15	5	6	8	13	9	12	16	23	18	18	18	20	22	22	22	24	21	18
20	6	6	9	14	9	12	22	24	28	22	24	28	22	22	40	17	17	20
25	8	6	9	12	9	13	26	20	23	30	29	22	28	25	42	30	14	20
30	8	7	10	14	12	16	24	22	28	38	29	24	30	26	44	19	19	20
35	8	7	12	14	12	24	32	30	28	28	30	26	45.6	26	48	18	20	21
40	8	7	12	20	22	22	35	28	34	36	35	26	44	30	50	18	22	22
45	8	7	12	16	24	25	30	30	32	33	33	39	45	32	51	20	20	20
50	9	8	12	16	14	18	38	32	38	40	40	33	47.6	32	50	30	22	21
%CH4
Active methane-producing sludge(% v/v)	Day
	1	2	3	4	5	8	9	11	14	17	20	24	28	32	38	44	47	50
5	2.04	5.66	6.77	4.44	5.55	9.68	12	18.65	27.09	40.82	58.37	59.37	57.44	58.9	58.45	61.99	57.12	61
10	2.02	3.57	5.77	7.68	9.93	8.11	16	12.55	29.16	45.35	61.99	64.99	61.99	67.33	61.99	67.2	67.09	67.09
15	2.1	4	4.2	8.75	9	6.86	18	21.17	30.94	49.24	64.2	67.2	61.99	63	66.83	63.11	65.23	65.23
20	2.03	4.54	5.66	6.77	8.51	8.66	20	24.51	35.95	55.45	65.23	68.23	62.43	64.92	67.2	61.44	63.3833	63.3833
25	2.04	5.66	6.77	8.51	9.36	8.39	22	25.67	38.65	57.82	63.83	66.83	66.12	67.33	68.23	69.2167	68	63.56
30	2.01	5.67	5.21	11.33	10.56	12.72	22	28.81	47.05	66.32	74.49	65.74	67.09	68.93	66.83	74.49	70.93	79.58
35	2.09	6.81	7.01	13.48	12.73	16.16	25	28.44	45.61	64.81	74.49	71.51	70.87	71.74	75.06	74.49	65.23	65.23
40	2.15	13.55	8.9	12	19.37	20.58	28.55	42.94	62.43	64.92	69.98	70.51	70.42	70.2	70.84	69.98	63.3833	63.3833
45	2.37	14.78	16.88	20.45	35.66	40.12	35.31	51.34	66.12	67.33	71.32	70.1	69.92	72.93	70.43	71.32	68	63.56
50	2.643	15.77	22.57	28.11	30.22	39.94	59.43	64.92	69.98	70.51	72.68	71.38	71.29	65	71.26	70.22	61.22	60
mL-CH4 + Head speac
Active methane-producing sludge(% v/v)	Day																		Biogas	CH4
	1	2	3	4	5	8	9	11	14	17	20	24	28	32	38	44	47	50	Head spac.	Head spac.
5	0.773	0.8408	1.1449	0.8486	0.893	1.639	2.111	4.774	4.4636	5.5694	6.508	8.9828	8.7126	8.917	10.023	13.069	12.6662	11.041	1.1	0.671
10	0.772	0.8138	1.1326	1.5926	1.5647	1.6442	2.911	3.432	5.045	6.5665	7.4899	12.3692	14.3088	14.137	10.5894	15.455	14.089	12.0763	1.1	0.73799
15	0.776	0.911	1.007	1.8085	1.481	1.4942	3.551	5.5401	6.2402	9.5342	12.227	14.111	14.3088	14.531	15.3736	15.8174	14.3693	12.4124	1.1	0.71753
20	0.7928	0.9434	1.1804	1.6188	1.4369	1.7102	5.071	6.5534	10.737	12.87	16.3262	19.7754	14.4056	14.9534	27.551	11.1158	11.4462	13.3477	1.1	0.697217
25	0.8342	1.0106	1.2803	1.6922	1.5134	1.7617	6.391	5.805	9.5605	18.017	19.1817	15.3736	19.1846	17.5035	29.3276	21.436	10.191	13.383	1.1	0.69916
30	0.8318	1.0679	1.192	2.2572	1.9382	2.7062	5.951	7.0092	13.845	25.8726	22.2731	16.4486	20.798	18.5928	30.0762	14.8241	14.1477	16.587	1.1	0.87538
35	0.8382	1.1477	1.5122	2.5582	2.1986	4.5494	8.671	9.203	13.4418	18.8178	23.018	19.2636	32.9877	19.3234	36.6998	14.0792	13.717	14.3693	1.1	0.71753
40	0.843	1.6195	1.739	3.071	4.9324	5.1986	10.6635	12.6942	21.8972	24.0422	25.164	19.0036	31.6558	21.731	36.091	13.2674	14.6153	14.6153	1.1	0.697217
45	0.8606	1.7056	2.6966	3.943	9.2294	10.701	11.264	16.073	21.8294	22.8899	24.2066	28.01	32.135	24.0086	36.5903	14.935	14.271	13.383	1.1	0.69916
50	0.90887	1.9326	3.3794	5.1686	4.9018	7.8602	23.2544	21.4454	27.2634	28.875	29.743	24.2264	34.605	21.471	36.301	21.737	14.1394	13.271	1.1	0.66
Accumulative CH4
Active methane-producing sludge(% v/v)	Day																			Sample	50 mL		7 g/L	41.5 g/L
	1	2	3	4	5	8	9	11	14	17	20	24	28	32	38	44	47	50	Rate (mL/d)		mL-inculumn		VS of inhibited sludge	VS of inocu.	Total VS
self-recovery	1.23072	2.51675	3.83091	5.11186	6.40648	8.09283	9.61761	11.8796	15.8669	25.3711	39.4408	65.7965	86.2334	102.707	129.384	180.196	210.285	240.375
5	0.773	1.6138	2.7587	3.6073	4.5003	6.1393	8.2503	13.0243	17.4879	23.0573	29.5653	38.5481	47.2607	56.1777	66.2007	79.2697	91.9359	102.977	2.08493	5% re-Inoculum	2.5	47.5	0.3325	0.10375	0.43625
10	0.772	1.5858	2.7184	4.311	5.8757	7.5199	10.4309	13.8629	18.9079	25.4744	32.9643	45.3335	59.6423	73.7793	84.3687	99.8237	113.913	125.989	2.60612	10% re-Inoculum	5	45	0.315	0.2075	0.5225
15	0.776	1.687	2.694	4.5025	5.9835	7.4777	11.0287	16.5688	22.809	32.3432	44.5702	58.6812	72.99	87.521	102.895	118.712	133.081	145.494	4.09452	15% re-Inoculum	7.5	42.5	0.2975	0.31125	0.60875
20	0.7928	1.7362	2.9166	4.5354	5.9723	7.6825	12.7535	19.3069	30.0439	42.9139	59.2401	79.0155	93.4211	108.374	135.925	147.041	158.487	171.835	4.29647	20% re-Inoculum	10	40	0.28	0.415	0.695
25	0.8342	1.8448	3.1251	4.8173	6.3307	8.0924	14.4834	20.2884	29.8489	47.8659	67.0476	82.4212	101.606	119.109	148.437	169.873	180.064	193.447	4.91293	25% re-Inoculum	12.5	37.5	0.2625	0.51875	0.78125
30	0.8318	1.8997	3.0917	5.3489	7.2871	9.9933	15.9443	22.9535	36.7985	62.6711	84.9442	101.393	122.191	140.784	170.86	185.684	199.832	216.419	5.85309	30% re-Inoculum	15	35	0.245	0.6225	0.8675
35	0.8382	1.9859	3.4981	6.0563	8.2549	12.8043	21.4753	30.6783	44.1201	62.9379	85.9559	105.219	138.207	157.531	194.23	208.31	222.027	236.396	5.5704	35% re-Inoculum	17.5	32.5	0.2275	0.72625	0.95375
40	0.843	2.4625	4.2015	7.2725	12.2049	17.4035	28.067	40.7612	62.6584	86.7006	111.865	130.868	162.524	184.255	220.346	233.613	248.229	262.844	5.53859	40% re-Inoculum	20	30	0.21	0.83	1.04
45	0.8606	2.5662	5.2628	9.2058	18.4352	29.1362	40.4002	56.4732	78.3026	101.192	125.399	153.409	185.544	209.553	246.143	261.078	275.349	288.732	6.75249	45% re-Inoculum	22.5	27.5	0.1925	0.93375	1.12625
50	0.90887	2.84147	6.22087	11.3895	16.2913	24.1515	47.4059	68.8513	96.1147	124.99	154.733	178.959	213.564	235.035	271.336	293.073	307.213	320.484	8.20883	50% re-Inoculum	25	25	0.175	1.0375	1.2125
Methane yield (mL-CH4/g-VS)
Active methane-producing sludge(% v/v)	Day
	1	2	3	4	5	8	9	11	14	17	20	24	28	32	38	44	47	50		V1 at 37 C	mol	L at STP	mL at STP
5	1.77192	3.11	4.88	8.26888	10.3159	14.0729	18.9119	29.8551	40.0869	52.8534	67.7715	88.3624	108.334	128.774	151.749	181.707	210.741	236.05		24.9769	0.00945074	0.211697	211.697
10	1.47751	3.03502	5.20268	8.25072	11.2454	14.3922	19.9634	26.5319	36.1874	48.7548	63.0896	86.7627	114.148	141.204	161.471	191.05	218.015	241.127		24.9769	0.00965401	0.21625	216.25
15	1.27474	2.77125	4.42546	7.3963	9.82916	12.2837	18.117	27.2177	37.4686	53.1305	73.2159	96.3962	119.901	143.772	169.026	195.009	218.614	239.004		24.9769	0.009569	0.214346	214.346
20	1.14072	2.49813	4.19655	6.52576	8.59324	11.054	18.3504	27.7797	43.2286	61.7466	85.2376	113.691	134.419	155.935	195.576	211.57	228.04	247.245		24.9769	0.00989894	0.221736	221.736
25	1.06778	2.36134	4.00013	6.16614	8.1033	10.3583	18.5388	25.9692	38.2066	61.2684	85.8209	105.499	130.055	152.46	189.999	217.437	230.482	247.612		24.9769	0.00991364	0.222066	222.066
30	0.958847	2.18986	3.56392	6.16588	8.40012	11.5197	18.3796	26.4594	42.419	72.2433	97.9184	116.879	140.854	162.287	196.957	214.045	230.353	249.474		24.9769	0.00998818	0.223735	223.735
35	0.878847	2.0822	3.66773	6.34999	8.6552	13.4252	22.5167	32.166	46.2596	65.9899	90.1241	110.322	144.909	165.17	203.649	218.411	232.793	247.859		24.9769	0.00992354	0.222287	222.287
40	0.810577	2.36779	4.0399	6.99279	11.7355	16.7341	26.9875	39.1935	60.2485	83.366	107.562	125.835	156.273	177.168	211.871	224.628	238.681	252.735		24.9769	0.0101187	0.22666	226.66
45	0.764129	2.27853	4.67285	8.17385	16.3687	25.8701	35.8714	50.1427	69.5251	89.8491	111.342	136.212	164.745	186.062	218.551	231.812	244.483	256.366		24.9769	0.0102641	0.229916	229.916
50	0.749584	2.34348	5.13061	9.39338	13.4361	19.9187	39.0976	56.7846	79.2698	103.084	127.615	147.595	176.135	193.843	223.782	241.71	253.371	264.316		24.9769	0.0105824	0.237046	237.046
AT STP
1. Mole
Active methane-producing sludge(% v/v)	Day
	1	2	3	4	5	8	9	11	14	17	20	24	28	32	38	44	47	50	V1 at 37 C
5	7.09423e-05	0.000124515	0.000195381	0.000331061	0.000413017	0.000563436	0.000757174	0.00119531	0.00160496	0.00211609	0.00271337	0.00353776	0.00433737	0.00515573	0.00607559	0.007275	0.00843745	0.00945074	24.9769
10	5.91551e-05	0.000121513	0.0002083	0.000330334	0.00045023	0.000576218	0.000799276	0.00106226	0.00144883	0.001952	0.00252592	0.00347372	0.00457014	0.0056534	0.00646482	0.00764907	0.00872865	0.00965401	24.9769
15	5.10369e-05	0.000110953	0.000177182	0.000296126	0.00039353	0.000491802	0.000725349	0.00108972	0.00150013	0.00212719	0.00293135	0.00385941	0.00480049	0.00575618	0.00676729	0.00780759	0.00875265	0.009569	24.9769
20	4.5671e-05	0.000100018	0.000168017	0.000261272	0.000344047	0.000442567	0.000734693	0.00111222	0.00173074	0.00247215	0.00341266	0.00455186	0.00538173	0.00624315	0.00783028	0.00847063	0.00913002	0.00989894	24.9769
25	4.27505e-05	9.45411e-05	0.000160153	0.000246874	0.000324432	0.000414714	0.000742236	0.00103973	0.00152968	0.002453	0.00343601	0.00422387	0.00520703	0.00610404	0.007607	0.00870554	0.0092278	0.00991364	24.9769
30	3.83894e-05	8.76752e-05	0.000142689	0.000246863	0.000336315	0.000461212	0.000735864	0.00105935	0.00169833	0.00289241	0.00392036	0.0046795	0.00563937	0.00649747	0.00788555	0.00856971	0.00922266	0.00998818	24.9769
35	3.51864e-05	8.33651e-05	0.000146845	0.000254234	0.000346528	0.000537505	0.000901501	0.00128783	0.0018521	0.00264204	0.0036083	0.00441696	0.00580173	0.0066129	0.0081535	0.00874452	0.00932034	0.00992354	24.9769
40	3.24531e-05	9.47991e-05	0.000161746	0.00027997	0.000469853	0.000669984	0.0010805	0.00156919	0.00241217	0.00333772	0.00430646	0.00503805	0.0062567	0.00709328	0.00848268	0.00899344	0.00955609	0.0101187	24.9769
45	3.05934e-05	9.12257e-05	0.000187087	0.000327256	0.000655352	0.00103576	0.00143618	0.00200756	0.00278357	0.00359729	0.0044578	0.00545353	0.0065959	0.00744938	0.00875012	0.00928105	0.00978836	0.0102641	24.9769
50	3.00111e-05	9.38259e-05	0.000205414	0.000376083	0.000537941	0.000797486	0.00156535	0.00227348	0.00317373	0.00412718	0.0051093	0.00590926	0.00705193	0.00776091	0.00895957	0.00967733	0.0101442	0.0105824	24.9769
Methane yield (mL-CH4/g-VS) At ATP
Active methane-producing sludge(% v/v)	Day
	1	2	3	4	5	8	9	11	14	17	20	24	28	32	38	44	47	50
5	1.58911	2.78914	4.37652	7.41577	9.25157	12.621	16.9607	26.7749	35.9511	47.4004	60.7794	79.2459	97.157	115.488	136.093	162.96	188.999	211.697
10	1.32507	2.7219	4.66591	7.39948	10.0852	12.9073	17.9038	23.7945	32.4539	43.7247	56.5805	77.8112	102.371	126.636	144.812	171.339	195.522	216.25
15	1.14323	2.48534	3.96888	6.63322	8.81507	11.0164	16.2478	24.4096	33.6029	47.649	65.6621	86.4509	107.531	128.939	151.587	174.89	196.059	214.346
20	1.02303	2.24039	3.76358	5.85248	7.70666	9.9135	16.4571	24.9136	38.7687	55.3761	76.4435	101.962	120.551	139.847	175.398	189.742	204.512	221.736
25	0.957612	2.11772	3.58743	5.52997	7.26727	9.28959	16.6261	23.2899	34.2648	54.9472	76.9667	94.6146	116.637	136.73	170.397	195.004	206.703	222.066
30	0.859922	1.96393	3.19622	5.52974	7.53346	10.3312	16.4833	23.7295	38.0426	64.7899	87.816	104.821	126.322	145.543	176.636	191.962	206.588	223.735
35	0.788175	1.86738	3.28933	5.69485	7.76223	12.0401	20.1936	28.8474	41.4869	59.1817	80.8259	98.9398	129.959	148.129	182.638	195.877	208.776	222.287
40	0.726949	2.1235	3.6231	6.27133	10.5247	15.0077	24.2032	35.1498	54.0325	74.765	96.4648	112.852	140.15	158.89	190.012	201.453	214.056	226.66
45	0.685292	2.04346	4.19075	7.33054	14.6799	23.201	32.1705	44.9694	62.3521	80.5792	99.8548	122.159	147.748	166.866	196.003	207.895	219.259	229.916
50	0.672248	2.1017	4.60128	8.42425	12.0499	17.8637	35.0639	50.926	71.0914	92.4489	114.448	132.368	157.963	173.844	200.694	216.772	227.23	237.046
Kh
Y / Ymax
Active methane-producing sludge(% v/v)	Day
	1	2	3	4	5	8	9	11	14	17	20	24	28	32	38	44	47	50
5	0.00750654	0.0131752	0.0206736	0.0350302	0.043702	0.0596182	0.080118	0.126478	0.169824	0.223907	0.287106	0.374337	0.458945	0.545537	0.642869	0.769781	0.892782	1
10	0.00612752	0.0125868	0.0215765	0.0342173	0.0466366	0.059687	0.0827921	0.110033	0.150076	0.202195	0.261644	0.359821	0.473393	0.585601	0.669651	0.792321	0.904148	1
15	0.00533356	0.011595	0.0185163	0.0309464	0.0411255	0.0513954	0.0758019	0.11388	0.15677	0.2223	0.306338	0.403325	0.501671	0.601545	0.70721	0.815925	0.914688	1
20	0.00461372	0.0101039	0.0169732	0.0263939	0.034756	0.0447086	0.0742194	0.112357	0.174841	0.249739	0.34475	0.459833	0.543667	0.630689	0.791023	0.855712	0.922323	1
25	0.00431229	0.00953647	0.0161548	0.0249024	0.0327258	0.0418327	0.0748702	0.104878	0.1543	0.247437	0.346594	0.426066	0.525239	0.615721	0.767326	0.878137	0.930818	1
30	0.00384348	0.0087779	0.0142857	0.0247155	0.0336713	0.0461758	0.0736734	0.106061	0.170034	0.289583	0.3925	0.468503	0.564604	0.650515	0.789488	0.857985	0.923357	1
35	0.00354575	0.00840074	0.0147976	0.0256193	0.0349198	0.0541646	0.0908446	0.129775	0.186636	0.266239	0.36361	0.445099	0.584643	0.666385	0.821632	0.88119	0.939215	1
40	0.00320722	0.00936867	0.0159848	0.0276685	0.046434	0.0662123	0.106782	0.155077	0.238386	0.329856	0.425593	0.497893	0.618329	0.701005	0.838315	0.888791	0.944395	1
45	0.00298062	0.00888783	0.0182273	0.0318835	0.0638488	0.100911	0.139923	0.19559	0.271195	0.350472	0.43431	0.53132	0.642617	0.725769	0.852496	0.904223	0.953649	1
50	0.00283593	0.0088662	0.0194109	0.0355384	0.0508334	0.0753595	0.14792	0.214836	0.299905	0.390003	0.48281	0.558403	0.666381	0.733377	0.846646	0.914472	0.958591	1
1-(Y / Ymax)
Active methane-producing sludge(% v/v)	Day
	1	2	3	4	5	8	9	11	14	17	20	24	28	32	38	44	47	50
5	0.992493	0.986825	0.979326	0.96497	0.956298	0.940382	0.919882	0.873522	0.830176	0.776093	0.712894	0.625663	0.541055	0.454463	0.357131	0.230219	0.107218	0
10	0.993872	0.987413	0.978424	0.965783	0.953363	0.940313	0.917208	0.889967	0.849924	0.797805	0.738356	0.640179	0.526607	0.414399	0.330349	0.207679	0.095852	0
15	0.994666	0.988405	0.981484	0.969054	0.958875	0.948605	0.924198	0.88612	0.84323	0.7777	0.693662	0.596675	0.498329	0.398455	0.29279	0.184075	0.0853123	0
20	0.995386	0.989896	0.983027	0.973606	0.965244	0.955291	0.925781	0.887643	0.825159	0.750261	0.65525	0.540167	0.456333	0.369311	0.208977	0.144288	0.0776772	0
25	0.995688	0.990464	0.983845	0.975098	0.967274	0.958167	0.92513	0.895122	0.8457	0.752563	0.653406	0.573934	0.474761	0.384279	0.232674	0.121863	0.0691818	0
30	0.996157	0.991222	0.985714	0.975284	0.966329	0.953824	0.926327	0.893939	0.829966	0.710417	0.6075	0.531497	0.435396	0.349485	0.210512	0.142015	0.0766431	0
35	0.996454	0.991599	0.985202	0.974381	0.96508	0.945835	0.909155	0.870225	0.813364	0.733761	0.63639	0.554901	0.415357	0.333615	0.178368	0.11881	0.0607849	0
40	0.996793	0.990631	0.984015	0.972332	0.953566	0.933788	0.893218	0.844923	0.761614	0.670144	0.574407	0.502107	0.381671	0.298995	0.161685	0.111209	0.0556046	0
45	0.997019	0.991112	0.981773	0.968116	0.936151	0.899089	0.860077	0.80441	0.728805	0.649528	0.56569	0.46868	0.357383	0.274231	0.147504	0.0957774	0.0463509	0
50	0.997164	0.991134	0.980589	0.964462	0.949167	0.924641	0.85208	0.785164	0.700095	0.609997	0.51719	0.441597	0.333619	0.266623	0.153354	0.0855283	0.0414093	0
ln
Active methane-producing sludge(% v/v)	Day
	1	2	3	4	5	8	9	11	14	17	20	24	28	32	38	44	47	50	50	Kh (d-1)
5	0	-0.00753485	-0.0132627	-0.0208903	-0.0356585	-0.0446857	-0.0614693	-0.0835098	-0.135222	-0.186117	-0.253484	-0.338423	-0.468944	-0.614234	-0.788639	-1.02965	-1.46873	-2.23289	#NUM!	0.0068
10	0	-0.00614637	-0.0126667	-0.0218127	-0.0348164	-0.0477591	-0.0615424	-0.0864212	-0.11657	-0.162608	-0.225892	-0.30333	-0.446008	-0.641301	-0.880926	-1.10761	-1.57176	-2.34495	#NUM!	0.0066
15	0	-0.00534784	-0.0116628	-0.0186898	-0.0314353	-0.0419951	-0.0527632	-0.0788288	-0.120903	-0.170515	-0.251414	-0.36577	-0.516382	-0.696495	-0.920161	-1.2283	-1.69241	-2.46144	#NUM!	0.0007
20	0	-0.0046244	-0.0101553	-0.0171189	-0.0267485	-0.0353743	-0.0457388	-0.077118	-0.119186	-0.19218	-0.287334	-0.422738	-0.615877	-0.784533	-0.996116	-1.56553	-1.93594	-2.55519	#NUM!	0.0061
25	0	-0.00432162	-0.00958223	-0.0162867	-0.0252178	-0.0332732	-0.0427328	-0.0778212	-0.110796	-0.167591	-0.28427	-0.425557	-0.555241	-0.744943	-0.956386	-1.45812	-2.10486	-2.67102	#NUM!	0.0062
30	0	-0.00385088	-0.00881665	-0.0143888	-0.0250261	-0.0342513	-0.0472759	-0.0765284	-0.112117	-0.18637	-0.341903	-0.498402	-0.632058	-0.831499	-1.0513	-1.55821	-1.95182	-2.5686	#NUM!	0.0061
35	0	-0.00355205	-0.00843622	-0.0149082	-0.0259532	-0.0355441	-0.0556868	-0.0952393	-0.139004	-0.206577	-0.309572	-0.451944	-0.588965	-0.878617	-1.09777	-1.72391	-2.13023	-2.80041	#NUM!	0.0063
40	0	-0.00321238	-0.00941283	-0.0161139	-0.0280585	-0.0475466	-0.0685061	-0.112925	-0.16851	-0.272316	-0.400262	-0.554417	-0.688942	-0.963195	-1.20733	-1.8221	-2.19634	-2.88949	#NUM!	0.0061
45	0	-0.00298507	-0.00892756	-0.0183954	-0.0324029	-0.0659783	-0.106373	-0.150733	-0.217647	-0.316349	-0.431509	-0.569708	-0.757835	-1.02895	-1.29378	-1.9139	-2.34573	-3.07151	#NUM!	0.0069
50	0	-0.00283996	-0.00890574	-0.0196018	-0.0361853	-0.052171	-0.0783502	-0.160075	-0.241862	-0.35654	-0.494302	-0.659345	-0.817358	-1.09776	-1.32192	-1.87501	-2.45891	-3.18425	#NUM!	0.0075
																							Test	Dynamic equation	Hydrolysis constant (day-1)	Coefficient R2
																							5% re-Inoculum	y = -0.0068x	0.0068	0.9926
																							10% re-Inoculum	y = -0.0066x	0.0066	0.8564
																							15% re-Inoculum	y = -0.0007x	0.0007	0.578
																							20% re-Inoculum	y = -0.0061x	0.0061	0.9702
																							25% re-Inoculum	y = -0.0062x	0.0062	0.9726
																							30% re-Inoculum	y = -0.0061x	0.0061	0.946
																							35% re-Inoculum	y = -0.0063x	0.0063	0.9536
																							40% re-Inoculum	y = -0.0061x	0.0061	0.9136
																							45% re-Inoculum	y = -0.0069x	0.0069	0.9024
																							50% re-Inoculum	y = -0.0075x	0.0075	0.8786

## Sheet: recovery+สาร
sample	Initial pH	Biogas	%CH4	Biogas	%CH4	Biogas	%CH4	Biogas	%CH4	Biogas	%CH4
		1		2		5		6		7
self-recovery 1	6.5	6	2.43	2	3.44	10	21.03	8	29.66	10	35.93
self-recovery 2	6.5	6		2		10		8		10
10%TW 1	6.1	6	2.68	2	5.01	10	19.33	10	33.2	10	39.04
10%TW 2	6.1	6		2		10		10		12
20%TW 1	6.2	6	1.14	2	4.22	10	17.91	10	33.73	14	38.73
20%TW 2	6.2	6		2		10		10		14
30%TW 1	6.2	4	2.01	2	3.01	12	28.34	10	42.1	12	51.05
30%TW 2	6.2	4		2		14		10		12
40%TW 1	6.3	4	2.04	2	2.01	12	27.33	10	39.3	11	50.84
40%TW 2	6.3	4		2		12		10		11
50%TW 1	6.3	4	1.21	2	1.16	10	21.57	10	36.18	12	58.86
50%TW 2	6.3	4		2		8		10		12
10%BE 1	6.5	8	1.88	2	2.63	10	42.95	10	51.3	12	60.25
10%BE 2	6.5	8		2		12		10		12
20%BE 1	6.5	10	0.83	3	3.55	12	23.31	10	32.11	10	41.76
20%BE 2	6.5	10		3		10		10		10
30%BE 1	6.7	12	1.46	4	4.33	10	24.29	10	31.34	12	41.96
30%BE 2	6.7	12		4		10		10		12
40%BE 1	6.8	12	1.06	4	5.2	10	31.29	10	34.68	12	40.98
40%BE 2	6.8	12		4		10		10		12
50%BE 1	6.9	12	2.06	4	6.24	10	35.66	10	35.6	8	45.55
50%BE 2	6.9	12		4		10		10		8
0.20g/L NaOH 1	6.5	4	1.68	0	3.44	10	24.19	6	36.83	8	40.33
0.20g/L NaOH 2	6.5	4		0		10		6		8
0.25g/L NaOH 1	6.6	4	0.77	0	1.3	10	19.69	8	28.78	8	38.22
0.25g/L NaOH 2	6.6	4		0		10		8		8
0.30 g/L NaOH 1	6.8	4	2.03	1	2.82	10	24.77	8	28.78	10	41.27
0.30 g/L NaOH 2	6.8	4		1		10		8		10
0.35g/L NaOH 1	7	4	0.88	1	1.73	10	22.44	8	32.59	8	36.56
0.35g/L NaOH 2	7	4		1		10		8		8
0.40g/L NaOH 1	7.3	4	0.69	1	5.12	8	21.65	8	33.68	8	38.39
0.40g/L NaOH 2	7.3	4		1		8		8		8
2.5g/L NaHCO3 1	6.7	7	0.23	2	0.97	2	13.39	6	21.95	6	24.69
2.5g/L NaHCO3 2	6.7	7		2		2		6		6
5.0g/L NaHCO3 1	6.8	8	0.62	2	0.43	4	9.4	4	11.86	4	17.62
5.0g/L NaHCO3 2	6.8	8		2		4		4		4
7.5g/L NaHCO3 1	6.9	8	0.25	3	0.33	6	6.62	4	8.67	4	11.04
7.5g/L NaHCO3 2	6.9	8		3		6		4		4
10g/L NaHCO3 1	6.9	10	0.22	3	0.2	6	2.69	4	6.74	2	7.96
10g/L NaHCO3 2	6.9	10		3		6		4		2
12.5g/L NaHCO3 1	7	10	0.22	3	0.15	6	3.68	3	4.31	2	4.28
12.5g/L NaHCO3 2	7	10		3		6		3		2
15g/.0L NaHCO3 1	7.3	12	0.11	4	0.12	8	1.27	2	3.21	0	3.24
15.0g/L NaHCO3 2	7.3	12		4		8		2		0
0.2g/L Ca(OH)2 1	6.8	0	0.4	2	2.52	2	6.53	2	15.01	4	18.84
0.2g/L Ca(OH)2 2	6.8	0		2		2		2		4
0.4g/L Ca(OH)2 1	6.9	2	0.22	2	3.03	3	5.89	2	9.77	2	17.84
0.4g/L Ca(OH)2 2	6.9	2		2		3		2		2
0.6g/L Ca(OH)2 1	7.1	2	0.19	2	1.67	1	5.97	2	9.14	0	0
0.6g/L Ca(OH)2 2	7.1	2		2		1		2		0
0.8g/L Ca(OH)2 1	7.2	2	0.1	0	0.15	0	0.71	1	3.62	0	0
0.8g/L Ca(OH)2 2	7.2	2		0		0		1		0
1.0g/L Ca(OH)2 1	7.4	2	0.11	0	0.15	0	0.78	1	0.77	0	0
1.0g/L Ca(OH)2 2	7.4	2		0		0		1		0
1g/L Ash 1	6.5	2	0.46	2	8.86	4	15.03	4	25.43	4	27.26
1g/L Ash 2	6.5	2		2		4		4		4
2g/L Ash 1	6.6	1	0.43	4	11.2	4	12.78	4	17.44	4	33.13
2g/L Ash 2	6.6	1		4		4		4		4
3g/L Ash 1	6.9	1	0.21	2	5.55	4	9.52	2	13.05	2	33.2
3g/L Ash 2	6.9	1		2		4		2		2
4g/L Ash 1	6.9	1	0.17	1	4.94	2	8.1	2	11.31	2	19.79
4g/L Ash 2	6.9	1		1		2		2		2
5g/L Ash 1	7	2	0.46	1	3.34	2	6.49	2	9.79	2	15.25
5g/L Ash 2	7	2		1		2		2		2

## Sheet:  Data_S2 Lag time by Gompert
Data_S2 Detailed Information of performance of self-recovery and recovered sludge by various strategies.
Stategies	Gompertz coefficients
	Max. CH4 Yield (mL-CH4/g-VS)	max. Pro. rate (mL/day)	lag time (day)	R2
self-recovery	429.105	5.2185	21.2	0.9955
20%POME+Dilution with TW 9:1	248.265	4.0447	15.1	0.9957
20%POME+Dilution with TW 8:2	228.684	3.7362	12.4	0.9963
20%POME+Dilution with TW 7:3	209.664	3.7679	14.3	0.9952
20%POME+Dilution with TW 6:4	180.427	3.3941	10.9	0.9941
20%POME+Dilution with TW5:5	168.165	4.2506	9.9	0.9988
20%POME+Dilution with BE 9:1	272.574	4.0219	12.3	0.9939
20%POME+Dilution with BE 8:2	237.812	5.513	7.1	0.9963
20%POME+Dilution with BE 7:3	185.978	6.975	7.7	0.9983
20%POME+Dilution with BE 6:4	168.193	6.2352	7.2	0.9982
20%POME+Dilution with BE 5:5	168.165	4.2506	9.9	0.9988
20%POME+0.10%w/v NaOH	160.83	5.8171	9.5	0.9955
20%POME+0.11%w/v NaOH	178.924	6.2399	9.5	0.9975
20%POME+0.12%w/v NaOH	225.066	5.7968	8.9	0.9965
20%POME+0.13%w/v NaOH	202.357	5.8789	9.1	0.9976
20%POME+0.14%w/v NaOH	320.482	7.838	9	0.9978
20%POME+0.85%w/v NaHCO3	158.955	9.6	12	0.9939
20%POME+1.00%w/v NaHCO3	159.861	9.8	12	0.9963
20%POME+1.25%w/v NaHCO3	191.36	10.1	12	0.9983
20%POME+1.45%w/v NaHCO3	119.837	9.5	14	0.9982
20%POME+1.50%w/v NaHCO3	112.758	10.1	14	0.9988
20%POME+0.10%w/v Ca(OH)2	252.256	6.8636	7.6	0.9932
20%POME+0.20%w/v Ca(OH)2	267.839	8.0287	9	0.9942
20%POME+0.30%w/v Ca(OH)2	232.009	6.7148	8.3	0.9936
20%POME+0.40%w/v Ca(OH)2	202.357	5.8789	9.1	0.9976
20%POME+0.50%w/v Ca(OH)2	255.402	9.181	9.4	0.9943
20%POME+6.0%w/v oil palm ash	320.379	10.0502	7.9	0.9982
20%POME+7.0%w/v oil palm ash	300.075	9.8412	8.6	0.9984
20%POME+8.0%w/v oil palm ash	466.367	14.3814	8.2	0.9986
20%POME+9.0%w/v oil palm ash	300.592	9.7345	9.2	0.9975
20%POME+10.0%w/v oil palm ash	302.265	10.0995	9.1	0.9978

## Sheet: Data_S2 pH
Data_S2 Detailed Information of performance of self-recovery and recovered sludge by various strategies.
	Test	pH		TVFA(mg/L)
		Initial	Final
	self-recovery	5.7	7.8	980
	20%POME+Dilution with TW 9:1	6.2	6.3	689
	20%POME+Dilution with TW 8:2	6.3	6.4	528
	20%POME+Dilution with TW 7:3	6.3	6.4	459
	20%POME+Dilution with TW 6:4	6.5	6.5	361
	20%POME+Dilution with TW5:5	6.5	6.5	351
	20%POME+Dilution with BE 9:1	6.7	6.3	669
	20%POME+Dilution with BE 8:2	6.8	6.4	515
	20%POME+Dilution with BE 7:3	6.9	6.5	480
	20%POME+Dilution with BE 6:4	6.5	6.6	465
	20%POME+Dilution with BE 5:5	6.5	6.8	360
	0.020%w/v NaOH	6.5	6.6	501
	0.025%w/v NaOH	6.6	6.8	478
	0.030%w/v NaOH	6.8	6.8	467
	0.035%w/v NaOH	7	7.2	356
	0.040%w/v NaOH	7.3	7.5	323
	0.25%w/v NaHCO3	6.7	6.8	490
	0.50%w/v NaHCO3	6.8	6.8	500
	0.75%w/v NaHCO3	6.9	6.9	477
	1.00%w/v NaHCO3	6.9	7	345
	1.25%w/v NaHCO3	7	7.1	356
	0.02%w/v Ca(OH)2	6.7	7.1	366
	0.04%w/v Ca(OH)2	6.8	7.1	357
	0.06%w/v Ca(OH)2	6.8	7	394
	0.08%w/v Ca(OH)2	7	7.3	312
	0.10%w/v Ca(OH)2	7.1	7.6	290
	0.10%w/v oil palm ash	6.5	7	401
	0.20%w/v oil palm ash	6.9	7	406
	0.30%w/v oil palm ash	6.9	7	479
	0.40%w/v oil palm ash	6.9	7	476
	0.50%w/v oil palm ash	6.9	7	433
	5% re-Inoculum	6.4	6.5	402
	10% re-Inoculum	6.4	6.5	423
	15% re-Inoculum	6.4	6.5	534
	20% re-Inoculum	6.4	6.5	467
	25% re-Inoculum	6.4	6.5	534
	30% re-Inoculum	6.4	6.6	490
	35% re-Inoculum	6.4	6.6	412
	40% re-Inoculum	6.4	6.6	311
	45% re-Inoculum	6.4	6.9	312
	50% re-Inoculum	6.4	6.95	280

## Sheet: เปรียบเทียบ
	Re-inoculum
	Sample	methane yield	Rate(mL/d)
	Self-recovery	72.0968	12.3306
	5% re-Inoculum	76.6999	5.0198
	10% re-Inoculum	80.2244	6.3886
	15% re-Inoculum	80.0108	7.9146
	20% re-Inoculum	79.1574	8.7882
	25% re-Inoculum	83.6498	8.9366
	30% re-Inoculum	86.1141	10.2328
	35% re-Inoculum	84.9007	10.564
	40% re-Inoculum	81.2119	10.8966
	45% re-Inoculum	82.393	12.2521
	50% re-Inoculum	89.5193	14.226
	Without POME				added 20% POME				Recovery time (day)
		methane yield	Rate(mL/d)			methane yield	Rate(mL/d)	Kh (day-1)
	self-recovery	68.1405	17.8705		self-recovery	194.321	54.4641	0.0053	14
	10%TW	69.6029	18.3621		20%POME+10% TW	171.648	53.3739	0.006	13
	20%TW	67.7798	17.6541		20%POME+20% TW	160.782	50.0666	0.071	13
	30%TW	82.5593	20.4435		20%POME+30% TW	168.372	55.501	0.064	13
	40%TW	79.8491	19.7113		20%POME+40% TW	156.025	52.1849	0.065	13
	50%TW	82.8705	21.2016		20%POME+50% TW	150	51.8113	0.058	13
	10%BE	96.7367	23.9896		20%POME+10% BE	175.045	63.5468	0.078	8
	20%BE	71.5284	18.581		20%POME+20% BE	229.5	109.473	0.0085	8
	30%BE	69.62	18.4051		20%POME+30% BE	221.635	127.666	0.0079	8
	40%BE	67.1187	17.3046		20%POME+40% BE	200.277	118.65	0.0086	8
	50%BE	70.7311	18.2431		20%POME+50% BE	201.246	112.841	0.0082	8
	0.20g/L NaOH	74.2118	18.9851		20%POME+1.0g/L NaOH	196.49	98.3094	0.0071	7
	0.25g/L NaOH	70.2545	18.1636		20%POME+1.1g/L NaOH	214.521	107.964	0.0071	7
	0.30 g/L NaOH	75.3251	19.2356		20%POME+1.2g/L NaOH	250.301	106.577	0.0056	7
	0.35g/L NaOH	69.446	17.7773		20%POME+1.3g/L NaOH	237.402	110.688	0.0058	7
	0.40g/L NaOH	70.6785	18.5439		20%POME+1.4g/L NaOH	345.186	143.892	0.007	6
	2.5 g/L NaHCO3	51.7683	17.7054		20%POME+8.5g/L NaHCO3	200.883	121.513	0.0077	10
	5.0 g/L NaHCO3	44.8717	15.147		20%POME+10.0g/L NaHCO3	202.031	113.146	0.008	10
	7.5 g/L NaHCO3	38.1034	12.6441		20%POME+12.5g/L NaHCO3	261.482	125.61	0.009	10
	10.0g/L NaHCO3	34.3152	11.2271		20%POME+14.5g/L NaHCO3	162.834	86.4944	0.0124	12
	12.5g/L NaHCO3	30.6841	9.88358		20%POME+15.0g/L NaHCO3	156.037	88.3174	0.0141	12
	0.2g/L Ca(OH)2	45.5471	15.397		20%POME+1g/L Ca(OH)2	248.816	137.097	0.0064	9
	0.4g/L Ca(OH)2	44.7722	15.1144		20%POME+2g/L Ca(OH)2	283.112	154.603	0.0061	9
	0.6g/L Ca(OH)2	25.9245	8.11588		20%POME+3g/L Ca(OH)2	240.683	132.609	0.0071	8
	0.8g/L Ca(OH)2	25.6288	8.0016		20%POME+4g/L Ca(OH)2	298.015	170.089	0.0069	7
	1.0g/L Ca(OH)2	25.6293	8.00176		20%POME+5g/L Ca(OH)2	301.344	163.461	0.0047	7
	1g/L Ash	56.5135	18.9257		20%POME+60 g/L Ash	246.542	190.324	0.0045	7
	2g/L Ash	63.241	21.2616		20%POME+70g/L Ash	221.697	187.451	0.0051	7
	3g/L Ash	61.4971	20.6486		20%POME+80g/L Ash	264.172	221.221	0.0057	6
	4g/L Ash	46.7109	15.4274		20%POME+90g/L Ash	204.208	180.022	0.0049	7
	5g/L Ash	41.8788	13.7244		20%POME+100g/L Ash	198.593	187.536	0.0048	8

## Sheet: biogas Recovery+POME+สาร
sample	0	1	2	3	4	5	6	7	8	9	10	11	12	13	14	15	16	17	18	19	20	21	22	23	24	25	26	27	28	29	30	31	32	33	34	35	36	37	38	39	40	41	42	43	44	45	46	47	48
self-recovery	0	4	9	8	3	4	3	3	2	2	2	3	2	3	2.66667	6	7.2	4	6	5	6	8	8	6	6	6	5	5	4	4	4	4	4	4	4	4	4	4	6	8	8	8	8	8	8	10	10	10	6
20%POME+10% TW	0	4	9	8	2	3	3	4	3	2	2	3	3.33333	4.33333	3.33333	6	7.2	6	8	7	8	4	5	4	6	6	4	4	4	4	4	4	6	6	6	4.4	4.4	4	8	12	8	8	8	8	8	4	4	2	2
20%POME+20% TW	0	4	8	7	3	4	2	3	2	2	2	3	3.33333	4.33333	3.33333	6.66667	7.86667	6.66667	7	6	6	2.5	3.5	2.5	6	4	4	4	4	4	4	4	6	6	6	5	6	6	8	8	7	7	8	6	8	4	2	2	2
20%POME+30% TW	0	4	8	7	2	3	2	3	2	4	3	4	3.33333	4.33333	3.33333	8	9.2	8	9	8	9	1.5	2.5	1.5	3.5	4	4	4	4	4	6	6	6	5	5	5	5	4	10	10	6	6	6	4	10	2	2	2	2
20%POME+40% TW	0	4	7	6	2	3	2.66667	4	2.66667	4	3	4	5.33333	6.33333	5.33333	7.33333	8.53333	7.33333	9	8	9	1	2	1	3	3	2	2	3	6	6	6	6	5	5	5	5	4	8	8	4	4	4	4	8	4	2	2	2
20%POME+50% TW	0	4	7	6	2	3	3.33333	4	3.33333	4	4	5	8	9	8	6.66667	7.86667	6.66667	7	6	7	7	8	7	9	5	4	4	5	6	8	6	6	6	6	6	6	4	6	4	4	4	4	2	6	2	2	2	2
self-recovery	0	4	9	8	3	4	3	3	2	2	2	3	2	3	2.66667	6	7.2	4	6	5	6	8	8	6	6	6	5	5	4	4	4	4	4	4	4	4	4	4	6	8	8	8	8	8	8	10	10	10	6
20%POME+10% BE	0	10	13	12	5	6	3.33333	4	3.33333	4	3	4	4.66667	5.66667	4.66667	8.66667	9.86667	8.66667	7.66667	6.66667	6.66667	2	3	2	4	4.5	3.5	3.5	4.5	4	4	2	6	6	6	5	5	5	6	6	6	6	6	6	6	4	4	4	2
20%POME+20% BE	0	12	11	10	6	7	4	5	4	6	8	9	8.66667	9.66667	8.66667	9.33333	10.5333	9.33333	8.33333	7.33333	7.33333	6.5	7.5	6.5	8.5	7	6	6	7	6	4	4	6	6	6	5	5	5	4	6	6	6	6	6	4	2	2	2	2
20%POME+30% BE	0	14	11	10	6	7	4.66667	6	4.66667	6	8	9	8.66667	9.66667	8.66667	12.6667	13.8667	12.6667	11.6667	10.6667	10.6667	6	7	6	8	7.5	6.5	6.5	7.5	8	6	6	6	2	2	2	2	2	2	2	2	2	2	2	2	2	2	2	2
20%POME+40% BE	0	14	10	9	5	6	4.66667	6	4.66667	6	8	9	8.66667	9.66667	8.66667	10.6667	11.8667	10.6667	9.66667	8.66667	8.66667	6	7	6	8	7	6	6	7	6	4	4	2	2	2	2	2	2	2	2	2	2	2	2	2	2	2	2	2
20%POME+50% BE	0	14	10	9	4	5	2.66667	4	2.66667	6	8	9	7.33333	8.33333	7.33333	10.6667	11.8667	10.6667	9.66667	8.66667	8.66667	5	6	5	7	7.5	6.5	6.5	7.5	6	4	2	3	3	3	2	2	2	2	4	4	4	4	4	2	2	2	2	2
self-recovery	0	4	9	8	3	4	3	3	2	2	2	3	2	3	2.66667	6	7.2	4	6	5	6	8	8	6	6	6	5	5	4	4	4	4	4	4	4	4	4	4	6	8	8	8	8	8	8	10	10	10	6
20%POME+1.0g/L NaOH	0	2	12	11	5	6	2.66667	4	2.66667	4	2	3	4	5	4	15.3333	16.5333	15.3333	14.3333	13.3333	13.3333	5	6	5	7	5	4	4	5	8	8	6	4	4	4	4	4	4	4	4	2	2	2	2	4	2	2	2	2
20%POME+1.1g/L NaOH	0	2	12	11	6	7	3.33333	4	3.33333	4	3	4	5.33333	6.33333	5.33333	14	15.2	14	13	12	12	4.5	5.5	4.5	6.5	8	7	7	8	10	8	6	6	6	6	6	4	4	2	2	2	2	2	2	2	2	2	2	2
20%POME+1.2g/L NaOH	0	4	10	9	6	7	3.33333	4	3.33333	4	5	6	7.33333	8.33333	7.33333	12	13.2	12	11	10	10	3.5	4.5	3.5	5.5	7.5	6.5	6.5	7.5	8	8	6	6	6	6	6	3	3	6	6	6	6	6	6	6	6	6	4	4
20%POME+1.3g/L NaOH	0	4	11	10	6	7	3.33333	4	3.33333	4	5	6	6.66667	7.66667	6.66667	11.3333	12.5333	11.3333	10.3333	9.33333	9.33333	5	6	5	7	9.5	8.5	8.5	9.5	8	6	6	4	4	4	4	3	3.2	4	4	4	4	4	6	4	6	4	6	4
20%POME+1.4g/L NaOH	0	4	9	8	6	7	2.66667	4	2.66667	2	5	6	8	9	8	11.3333	12.5333	11.3333	10.3333	9.33333	9.33333	3.5	4.5	3.5	5.5	10	9	9	10	10	10	10	4	5	5	5	5	4	8	6	6	6	6	6	8	6	6	6	4
self-recovery	0	4	9	8	3	4	3	3	2	2	2	3	2	3	2.66667	6	7.2	4	6	5	6	8	8	6	6	6	5	5	4	4	4	4	4	4	4	4	4	4	6	8	8	8	8	8	8	10	10	10	6
20%POME+8.50g/L NaHCO3	0	14	18	17	6	7	2.66667	4	2.66667	2	2	2	2	2	2	4	5.2	4	3	2	2	4	5	4	6	8	7	7	8	8	4	4	8	7	7	7	8	4	6	8	8	8	8	6	4	8	8	10	6
20%POME+10.0g/L NaHCO3	0	14	15	14	9	10	3.33333	4	3.33333	2	2	2	2	2	2	3.33333	4.53333	3.33333	2.33333	2.33333	2.33333	2.5	3.5	2.5	4.5	2	3	3	4	4	4	4	8	8	8	8	4	8	10	10	10	10	10	10	10	10	12	10	8
20%POME+12.5g/L NaHCO3	0	12	15	14	7	8	3.33333	4	3.33333	2	2	2	2	2	2	2	2	2	2	2	2	2	3	2	2	2	2	2	2	4	4	2	8	8	8	8	10	8	8	8	8	8	10	10	8	12	14	16	14
20%POME+14.5g/L NaHCO3	0	12	17	16	5	6	3.33333	4	3.33333	2	2	2	2	2	2	2	2	2	2	2	2	2	3	2	2	2	2	2	2	2	2	2	6	6	6	6	4	4	6	6	6	6	6	8	6	8	8	8	8
20%POME+15.0g/L NaHCO3	0	12	17	16	5	6	3.33333	4	3.33333	2	2	2	2	2	2	2	2	2	2	2	2	2	3	2	2	2	2	2	2	2	2	2	6	6	6	6	4	4	6	6	6	6	6	8	6	8	6	8	6
self-recovery	0	4	9	8	3	4	3	3	2	2	2	3	2	3	2.66667	6	7.2	4	6	5	6	8	8	6	6	6	5	5	4	4	4	4	4	4	4	4	4	4	6	8	8	8	8	8	8	10	10	10	6
20%POME+1g/L Ca(OH)2	0	2	8	7	7	8	4	5	4	4	6	7	8.66667	9.66667	8.66667	10	11.2	10	9	8	8	10	11	10	12	12	11	11	12	8	2	6	4	4	4	4	4	2	4	4	4	4	4	4	4	2	2	2	0
20%POME+2g/L Ca(OH)2	0	2	11	10	6	7	4.66667	6	4.66667	6	7	8	10.6667	11.6667	10.6667	14	15.2	14	13	12	12	9.5	10.5	9.5	11.5	9.5	8.5	8.5	9.5	10	8	6	2	4	4	4	4	4	6	4	4	4	4	4	6	2	2	2	0
20%POME+3g/L Ca(OH)2	0	2	10	9	7	8	4.66667	6	4.66667	6	7	8	10.6667	11.6667	10.6667	10	11.2	10	9	8	8	8.5	9.5	8.5	10.5	8	7	7	8	8	8	6	4	4	4	4	2	2	4	4	2	2	2	2	4	2	2	2	0
20%POME+4g/L Ca(OH)2	0	2	14	13	5	6	4.66667	6	4.66667	6	9	10	12	13	12	17.3333	18.5333	17.3333	16.3333	15.3333	15.3333	8.5	9.5	8.5	10.5	7	6	6	7	6	6	4	4	6	4	4	4	4	4	6	4	4	4	4	4	2	2	2	0
20%POME+5g/L Ca(OH)2	0	2	6	5	4	5	4	5	4	4	5	6	8.66667	9.66667	8.66667	18	19.2	18	17	16	16	9	10	9	11	9.5	8.5	8.5	9.5	8	6	4	4	4	4	4	4	4	4	6	6	6	4	6	4	6	6	2	0
self-recovery	0	4	9	8	3	4	3	3	2	2	2	3	2	3	2.66667	6	7.2	4	6	5	6	8	8	6	6	6	5	5	4	4	4	4	4	4	4	4	4	4	6	8	8	8	8	8	8	10	10	10	6
20%POME+ 60g/L Ash	0	2	8	7	6	7	5.33333	6	5.33333	6	12	13	12	13	12	13.3333	14.5333	13.3333	12.3333	11.3333	11.3333	13	14	13	15	12.5	11.5	11.5	12.5	12	8	6	4	6	6	6	4	4	6	4	6	6	4	8	6	6	8	8	6
20%POME+ 70g/L Ash	0	2	7	6	5	6	5.33333	6	5.33333	8	15	16	8.66667	9.66667	8.66667	15.3333	16.5333	15.3333	14.3333	13.3333	13.3333	11.5	12.5	11.5	13.5	12	11	11	12	12	8	6	6	6	4	4	4	4	4	4	4	4	6	6	4	6	6	6	6
20%POME+ 80g/L Ash	0	2	5	4	4	5	5.33333	6	5.33333	8	8	9	5.33333	6.33333	5.33333	16	17.2	16	15	14	14	13.5	14.5	13.5	15.5	11.5	10.5	10.5	11.5	10	8	6	6	6	6	6	6	4	4	6	6	6	6	6	4	10	8	6	8
20%POME+ 90g/L Ash	0	2	6	5	4	5	5.33333	6	5.33333	8	8	9	5.33333	6.33333	5.33333	14.6667	15.8667	14.6667	13.6667	12.6667	12.6667	13.5	14.5	13.5	15.5	11.5	10.5	10.5	11.5	10	8	8	6	6	4	4	4	4	4	6	4	4	4	6	4	4	6	6	8
20%POME+ 100g/L Ash	0	2	6	5	4	5	5.33333	6	5.33333	8	8	9	5.33333	6.33333	5.33333	14.6667	15.8667	14.6667	13.6667	12.6667	12.6667	13.5	14.5	13.5	15.5	12	11	11	12	10	8	6	6	6	4	4	4	4	4	4	4	4	4	6	4	4	6	6	6
[truncated: 2 more columns]

## Sheet: Recovery+POME+สาร
sample	Initial pH	Biogas	%CH4	%H2	Biogas	%CH4	%H2	Biogas	%CH4	%H2	Biogas	%CH4	%H2	Biogas	%CH4	%H2	Biogas	%CH4	%H2	Biogas	%CH4	%H2	Biogas	%CH4	%H2	Biogas	%CH4	%H2	Biogas	%CH4	%H2	Biogas	%CH4	%H2	Biogas	%CH4	%H2	Biogas	%CH4	%H2	Biogas	%CH4	Biogas	%CH4	Biogas	%CH4
		1 day (30/10/59)			3 day(2/11/59)			5 day(4/11/59)			8 day(7/11/59)			9 day(9/11/59)			11 day (11/11/59)			14day (14/11/59)			17 day (17/11/59)			20 day (20/11/59)			24 day (24/11/59)			28 day (28/11/59)			32 day (02/12/59)			38 day (08/12/59)			44 day (14/12/59)		47 day (17/12/59)		50 day (20/12/59)
self-recovery	5.2	4	0.15	0.02	18	0.46	4.83	7	1.09	2.1	8	3.72	0.09	2	9.71	0.06	4	16.65	0.04	7.66667	23.09	0.01	17.2	30.82	0	17	48.37	0	28	57.45	0	20	61.49	0	16	61.01	0	26	62.66	0	48	66.12	26	71.06	26	71.06
20%POME+10% TW	6.3	4	0.13	0.03	18	0.68	4.47	5	1.79	1.37	10	6.84	0.2	2	13.47	0.05	4	18.66	0.02	11	25.16	0	19.2	35.35	0	23	51.99	0	19	56.1	0	18	56.09	0	18	56.1	0	32.8	63.41	0	52	68.77	8	69.9	8	69.9
20%POME+20% TW	6.4	4	0.19	0.04	16	2.09	4.79	7	6.84	1.39	7	7.86	0.36	2	14.1	0.05	4	19.17	0.02	11	26.94	0	21.2	39.24	0	19	54.2	0	14.5	55.74	0	16	55.94	0	18	55.71	0	37	64.35	0	44	69.12	6	69.12	6	69.12
20%POME+30% TW	6.4	4	0.15	0.03	16	0.66	5.09	5	2.46	1.62	7	9.66	0.46	4	16.77	0.05	6	22.51	0.02	11	31.95	0	25.2	45.45	0	26	55.23	0	9	55.38	0	16	55.96	0	22	55.82	0	34	66.87	0	42	70.09	6	70.09	6	70.09
20%POME+40% TW	6.5	4	0.16	0.03	14	0.64	5.21	5	2.23	1.84	9.33333	9.39	0.68	4	16.55	0.07	6	23.67	0	17	34.65	0	23.2	47.82	0	26	53.83	0	7	53.42	0	10	54.12	0	24	55.62	0	32	67.92	0	32	71.21	6	71.21	6	71.21
20%POME+50% TW	6.5	4	0.13	0.05	14	0.79	5.56	5	3.07	2.41	10.6667	11.72	0.99	4	19.2	0.06	8	26.81	0	25	39.05	0	21.2	52.32	0	20	60.49	0	31	53.74	0	18	56.93	0	26	53.42	0	34	68.58	0	24	71.92	6	71.92	6	71.92
20%POME+10% BE	6.3	10	0.21	0.04	26	2.93	3.96	11	10.6	0.66	10.6667	17.16	0.22	4	20.98	0	6	26.44	0	15	37.61	0	27.2	50.81	0	21	60.49	0	11	59.51	0	16	60.87	0	16	61.74	0	33	65.06	0	36	71.37	10	71.37	10	71.37
20%POME+20% BE	6.4	12	0.27	0.4	22	4.79	0.03	13	13.24	0.02	13	21.58	0	6	29.55	0	16	40.94	0	27	55.43	0	29.2	60.92	0	23	65.98	0	29	68.51	0	26	70.42	0	20	70.2	0	31	70.84	0	34	70.84	6	70.84	6	70.84
20%POME+30% BE	6.5	14	0.49	0.57	22	7.98	0.02	13	15.91	0	15.3333	26.55	0	6	36.31	0	16	49.34	0	27	59.12	0	39.2	64.53	0	33	68.52	0	27	69.3	0	28	71.12	0	26	74.13	0	12	71.63	0	12	71.63	6	71.63	6	71.63
20%POME+40% BE	6.6	14	0.73	0.47	20	8.37	0.01	11	16.65	0	15.3333	28.67	0	6	38.57	0	16	47.64	0	27	60.09	0	33.2	64.93	0	27	68.68	0	27	69.38	0	26	71.29	0	16	74.96	0	12	71.26	0	12	71.26	6	71.26	6	71.26
20%POME+50% BE	6.8	14	0.84	0	20	8.46	0.16	9	11.48	0	9.33333	29.5	0	6	39.22	0	16	49.08	0	23	58.55	0	33.2	64.28	0	27	68.77	0	23	69.81	0	28	71.98	0	15	74.98	0	14	71.36	0	22	71.36	6	71.36	6	71.36
20%POME+1.0g/L NaOH	6.6	2	0.29	0.55	24	3.69	0.17	11	13.37	1.14	9.33333	19.43	0.02	4	28.73	0	4	27.05	0	13	39.92	0	47.2	51.07	0	41	65.37	0	23	66.59	0	18	66.81	0	26	66.21	0	24	66.93	0	16	67.11	6	68.11	6	68.11
20%POME+1.1g/L NaOH	6.8	2	0.23	2.14	24	4.36	0.21	13	15.46	0.63	10.6667	22.15	0.02	4	25.92	0	6	31.47	0	17	42.75	0	43.2	56.25	0	37	67.59	0	21	67.39	0	30	68.12	0	30	68.29	0	28	68.24	0	12	69.92	6	70.11	6	70.11
20%POME+1.2g/L NaOH	6.8	4	0.27	0.36	20	3	0.21	13	16.42	0.13	10.6667	24.13	0.02	4	29.41	0	10	37.14	0	23	50.69	0	37.2	62.76	0	31	70.41	0	17	69.63	0.01	28	69.92	0	28	69.8	0	30	69.83	0	36	70.12	14	70.98	14	70.98
20%POME+1.3g/L NaOH	7.2	4	0.2	2.13	22	2.6	0.21	13	15.5	0.64	10.6667	23.07	0.02	4	28.35	0	10	35.38	0	21	49.05	0	35.2	61.16	0	29	69.04	0	23	69.52	0.01	36	68.72	0	24	69.12	0	22.2	71.78	0	26	71.92	14	71.92	14	71.92
20%POME+1.4g/L NaOH	7.5	4	0.2	4.6	26	5.05	0.62	13	24.41	0.03	12	37.57	0.03	2	41.76	0	10	55.28	0	25	70.65	0	35.2	80.93	0	29	86.65	0	17	86.6	0	38	86.1	0	34	89.15	0	32	89.77	0	38	89.21	16	89.21	16	89.21
20%POME+8.5g/L NaHCO3	6.7	14	0	0.52	36	3.17	7.04	13	13.7	0	9.33333	16.54	0	2	17.51	0	2	20.59	0	5	25.36	0	13.2	30.69	0	7	40.77	0	19	48.96	0	30	59.06	0	24	60.98	0	39	63.95	0	42	69.42	24	72.86	24	72.86
20%POME+10.0g/L NaHCO3	6.7	14	0.1	0.31	30	4.05	8.72	19	8.61	0	10.6667	16.51	0	2	17.92	0	2	20.22	0	3	25.21	0	11.2	27.21	0	4.33333	30.42	0	13	37.66	0	12	52.98	0	20	54.12	0	46	59.82	0	60	67.98	30	73.93	30	73.93
20%POME+12.5g/L NaHCO3	6.9	12	0	0.25	30	6.9	3.04	15	16.91	0	10.6667	27.55	0	2	27.76	0	2	29.73	0	3	32.44	0	3.2	36.54	0	3	57.42	0	9	61.45	0	8	62.11	0	18	65.12	0	50	70.15	0	52	77.92	44	89.14	44	89.14
20%POME+14.5g/L NaHCO3	7	12	0	0.23	34	6.05	3.28	11	12.65	0	10.6667	25.04	0	2	27.06	0	2	28.94	0	3	31.15	0	3.2	33.34	0	3	38.41	0	9	40.7	0	8	48.12	0	12	54.2	0	32	62.77	0	38	74.29	24	82.8	24	82.8
20%POME+15.0g/L NaHCO3	7.1	12	0	0.9	34	7.64	1.09	11	15	0	10.6667	24.6	0	2	26.33	0	2	28.94	0	3	30.1	0	3.2	31.35	0	3	55.06	0	9	58.44	0	8	59.12	0	12	59.12	0	32	60.25	0	38	70.92	20	81.33	20	81.33
20%POME+0.2g/L Ca(OH)2	6.8	2	0.21	0.17	16	6.71	7.09	15	17.06	0.02	13	26.28	0	4	31.04	0.06	12	44.14	0	27	56.58	0	31.2	56.78	0	25	72.28	0	43	71.09	0	46	74.26	0	20	72.4	0	22	72.5	0	24	71.69	4	71.69	4	71.69
20%POME+0.4g/L Ca(OH)2	7	2	0.5	0.3	22	6.79	0.62	13	18.28	0.02	15.3333	29.47	0	6	33.27	0	14	42.43	0	33	60.23	0	43.2	67.53	0	37	69.31	0	41	72.97	0	36	73.22	0	26	72.98	0	26	72.45	0	26	72.45	4	72.45	4	72.45
20%POME+0.6g/L Ca(OH)2	7.1	2	0.29	0.72	20	6.61	0.35	15	16.99	0.02	15.3333	27.76	0	6	36.92	0	14	46.82	0	33	60.88	0	31.2	68.32	0	25	72.17	0	37	73.44	0	30	72.66	0	26	72.11	0	20	72.78	0	16	72.78	4	72.78	4	72.78
20%POME+0.8g/L Ca(OH)2	7.3	2	0.38	1.24	28	7.79	0.78	11	18.62	0.02	15.3333	30.11	0	6	36.28	0	18	46.86	0	37	63.69	0	53.2	71.22	0	47	72.92	0	37	73.48	0	26	77.75	0	20	72.01	0	26	72.98	0	26	72.98	4	72.98	4	72.98
20%POME+1.0g/L Ca(OH)2	7.6	2	0.1	0.23	12	7.07	0	9	14.28	0.02	13	23.58	0	4	31.11	0	10	49.98	0	27	56.95	0	55.2	68.52	0	49	72.42	0	39	73.28	0	36	74.23	0	22	73.14	0	24	73.01	0	32	73.01	8	73.01	8	73.01
20%POME+60 g/L Ash	7	2	0.1	0.24	16	6.35	0	13	19.3	0	16.6667	35.07	0	6	47.67	0	24	41.64	0.02	37	68.33	0.01	41.2	70.92	0	35	75.97	0	55	77.52	0	48	78.22	0	30	77.98	0	32	77.84	0	34	74.96	22	74.96	22	74.96
20%POME+70g/L Ash	7	2	0.68	0.42	14	6.55	0	11	29	0	16.6667	37.88	0	8	48.25	0	30	59.14	0	17	67.73	0	47.2	71.08	0	41	74.28	0	49	76.22	0	46	77.21	0	32	76.82	0	26	74.43	0	28	74.43	18	74.43	18	74.43
20%POME+80g/L Ash	7	2	0.53	0.68	10	7.85	0	9	22.57	0	16.6667	46.27	0	8	59.66	0	16	73.02	0	17	75.45	0	49.2	82.61	0	43	88.75	0	57	89.11	0	44	91.61	0	30	91.68	0	32	90.09	0	34	90.09	22	90.09	22	90.09
20%POME+90g/L Ash	7	2	0.11	0.53	12	6.05	0	9	17.86	0	16.6667	37.53	0	8	47.21	0	16	54.43	0	17	63.5	0	45.2	69.71	0	39	72.12	0	57	79.82	0	44	78.45	0	32	79.12	0	26	79.12	0	28	79.12	20	79.12	20	79.12
20%POME+100 g/L Ash	7	2	0.18	0.6	12	6.26	0	9	18.52	0	16.6667	40.09	0	8	51.94	0	16	59.92	0	17	65.61	0	45.2	71.76	0	39	75.98	0	57	80	0	46	81.01	0	30	79.34	0	26	81.01	0	26	81.01	18	81.01	18	81.01
		mL-CH4
	1	3	5	8	9	11	14	17	20	24	28	32	37	44	47	50
self-recovery	0.006	0.0828	0.0763	0.2976	0.1942	0.666	1.77023	5.30104	8.2229	16.086	12.298	9.7616	16.2916	31.7376	18.4756	18.4756
20%POME+10% TW	0.0052	0.1224	0.0895	0.684	0.2694	0.7464	2.7676	6.7872	11.9577	10.659	10.0962	10.098	20.7985	35.7604	5.592	5.592
20%POME+20% TW	0.0076	0.3344	0.4788	0.5502	0.282	0.7668	2.9634	8.31888	10.298	8.0823	8.9504	10.0278	23.8095	30.4128	4.1472	4.1472
20%POME+30% TW	0.006	0.1056	0.123	0.6762	0.6708	1.3506	3.5145	11.4534	14.3598	4.9842	8.9536	12.2804	22.7358	29.4378	4.2054	4.2054
20%POME+40% TW	0.0064	0.0896	0.1115	0.8764	0.662	1.4202	5.8905	11.0942	13.9958	3.7394	5.412	13.3488	21.7344	22.7872	4.2726	4.2726
20%POME+50% TW	0.0052	0.1106	0.1535	1.25013	0.768	2.1448	9.7625	11.0918	12.098	16.6594	10.2474	13.8892	23.3172	17.2608	4.3152	4.3152
	1	3	5	8	9	11	14	17	20	24	28	32	37	44	47	50
self-recovery	0.006	0.0828	0.0763	0.2976	0.1942	0.666	1.77023	5.30104	8.2229	16.086	12.298	4.8808	6.101	12.424	18.4756	18.4756
20%POME+10% BE	0.021	0.7618	1.166	1.8304	0.8392	0.8392	5.6415	13.8203	12.7029	6.5461	9.7392	9.8784	21.4698	25.6932	7.137	7.137
20%POME+20% BE	0.0324	1.0538	1.7212	2.8054	1.773	1.773	14.9661	17.7886	15.1754	19.8679	18.3092	14.04	21.9604	24.0856	4.2504	4.2504
20%POME+30% BE	0.0686	1.7556	2.0683	4.071	2.1786	2.1786	15.9624	25.2958	22.6116	18.711	19.9136	19.2738	8.5956	8.5956	4.2978	4.2978
20%POME+40% BE	0.1022	1.674	1.8315	4.39607	2.3142	2.3142	16.2243	21.5568	18.5436	18.7326	18.5354	11.9936	8.5512	8.5512	4.2756	4.2756
20%POME+50% BE	0.1176	1.692	1.0332	2.75333	2.3532	2.3532	13.4665	21.341	18.5679	16.0563	20.1544	11.247	9.9904	15.6992	4.2816	4.2816
	1	3	5	8	9	11	14	17	20	24	28	32	37	44	47	50
self-recovery	0.006	0.0828	0.0763	0.2976	0.1942	0.666	1.77023	5.30104	8.2229	16.086	12.298	4.8808	6.101	12.424	18.4756	18.4756
20%POME+1.0g/L NaOH	0.0058	0.8856	1.4707	1.81347	1.1492	1.082	5.1896	24.105	26.8017	15.3157	12.0258	17.2146	16.0632	10.7376	4.0866	4.0866
20%POME+1.1g/L NaOH	0.0046	1.0464	2.0098	2.36267	1.0368	1.8882	7.2675	24.3	25.0083	14.1519	20.436	20.487	19.1072	8.3904	4.2066	4.2066
20%POME+1.2g/L NaOH	0.0108	0.6	2.1346	2.57387	1.1764	3.714	11.6587	23.3467	21.8271	11.8371	19.5776	19.544	20.949	25.2432	9.9372	9.9372
20%POME+1.3g/L NaOH	0.008	0.572	2.015	2.4608	1.134	3.538	10.3005	21.5283	20.0216	15.9896	24.7392	16.5888	15.9352	18.6992	10.0688	10.0688
20%POME+1.4g/L NaOH	0.008	1.313	3.1733	4.5084	0.8352	5.528	17.6625	28.4874	25.1285	14.722	32.718	30.311	28.7264	33.8998	14.2736	14.2736
	1	3	5	8	9	11	14	17	20	24	28	32	37	44	47	50
self-recovery	0.006	0.0828	0.0763	0.2976	0.1942	0.666	1.77023	5.30104	8.2229	16.086	12.298	4.8808	6.101	12.424	18.4756	18.4756
20%POME+8.5 g/L NaHCO3	0	1.1412	1.781	1.54373	0.3502	0.4118	1.268	4.05108	2.8539	9.3024	17.718	14.6352	24.9405	29.1564	17.4864	17.4864
20%POME+10.0g/L NaHCO3	0.014	1.215	1.6359	1.76107	0.3584	0.4044	0.7563	3.04752	1.3182	4.8958	6.3576	10.824	27.5172	40.788	22.179	22.179
20%POME+12.5g/L NaHCO3	0	2.07	2.5365	2.93867	0.5552	0.5946	0.9732	1.16928	1.7226	5.5305	4.9688	11.7216	35.075	40.5184	39.2216	39.2216
20%POME+14.5g/L NaHCO3	0	2.057	1.3915	2.67093	0.5412	0.5788	0.9345	1.06688	1.1523	3.663	3.8496	6.504	20.0864	28.2302	19.872	19.872
20%POME+15.0g/L NaHCO3	0	2.5976	1.65	2.624	0.5266	0.5788	0.903	1.0032	1.6518	5.2596	4.7296	7.0944	19.28	26.9496	16.266	16.266
	1	3	5	8	9	11	14	17	20	24	28	32	37	44	47	50
self-recovery	0.006	0.0828	0.0763	0.2976	0.1942	0.666	1.77023	5.30104	8.2229	16.086	12.298	4.8808	6.101	12.424	18.4756	18.4756
20%POME+0.2g/L Ca(OH)2	0.0042	1.0736	2.559	3.4164	1.2416	5.2968	15.2766	17.7154	18.07	30.5687	34.1596	14.48	15.95	17.2056	2.8676	2.8676
20%POME+0.4g/L Ca(OH)2	0.01	1.4938	2.3764	4.51873	1.9962	5.9402	19.8759	29.173	25.6447	29.9177	26.3592	18.9748	18.837	18.837	2.898	2.898
20%POME+0.6g/L Ca(OH)2	0.0058	1.322	2.5485	4.25653	2.2152	6.5548	20.0904	21.3158	18.0425	27.1728	21.798	18.7486	14.556	11.6448	2.9112	2.9112
20%POME+0.8g/L Ca(OH)2	0.0076	2.1812	2.0482	4.61687	2.1768	8.4348	23.5653	37.889	34.2724	27.1876	20.215	14.402	18.9748	18.9748	2.9192	2.9192
20%POME+1.0g/L Ca(OH)2	0.002	0.8484	1.2852	3.0654	1.2444	4.998	15.3765	37.823	35.4858	28.5792	26.7228	16.0908	17.5224	23.3632	5.8408	5.8408
	1	3	5	8	9	11	14	17	20	24	28	32	37	44	47	50
self-recovery	0.006	0.0828	0.0763	0.2976	0.1942	0.666	1.77023	5.30104	8.2229	16.086	12.298	4.8808	6.101	12.424	18.4756	18.4756
20%POME+60 g/L Ash	0.002	1.016	2.509	5.845	2.8602	9.9936	25.2821	29.219	26.5895	42.636	37.5456	23.394	24.9088	25.4864	16.4912	16.4912
20%POME+70g/L Ash	0.0136	0.917	3.19	6.31333	3.86	17.742	11.5141	33.5498	30.4548	37.3478	35.5166	24.5824	19.3518	20.8404	13.3974	13.3974
20%POME+80g/L Ash	0.0106	0.785	2.0313	7.71167	4.7728	11.6832	12.8265	40.6441	38.1625	50.7927	40.3084	27.504	28.8288	30.6306	19.8198	19.8198
20%POME+90g/L Ash	0.0022	0.726	1.6074	6.255	3.7768	8.7088	10.795	31.5089	28.1268	45.4974	34.518	25.3184	20.5712	22.1536	15.824	15.824
20%POME+100g/L Ash	0.0036	0.7512	1.6668	6.68167	4.1552	9.5872	11.1537	32.4355	29.6322	45.6	37.2646	23.802	21.0626	21.0626	14.5818	14.5818
							mL-CH4 บวก head space
																	Biogas	CH4
	1	3	5	8	9	11	14	17	20	24	28	32	37	44	47	50	Head spac.	Head spac.
self-recovery	0.78766	0.86446	0.85796	1.07926	0.97586	1.44766	2.55189	6.0827	9.00456	16.8677	13.0797	10.5433	17.0733	32.5193	19.2573	19.2573	1.1	0.78166
20%POME+10% TW	0.7741	0.8913	0.8584	1.4529	1.0383	1.5153	3.5365	7.5561	12.7266	11.4279	10.8651	10.8669	21.5674	36.5293	6.3609	6.3609	1.1	0.7689
20%POME+20% TW	0.77859	1.10539	1.24979	1.32119	1.05299	1.53779	3.73439	9.08987	11.069	8.85329	9.72139	10.7988	24.5805	31.1838	4.91819	4.91819	1.1	0.76032
20%POME+30% TW	0.78931	0.88891	0.90631	1.45951	1.45411	2.13391	4.29781	12.2367	15.1431	5.76751	9.73691	13.0637	23.5191	30.2211	4.98871	4.98871	1.1	0.77099
20%POME+40% TW	0.79752	0.88072	0.90262	1.66752	1.45312	2.21132	6.68162	11.8854	14.7869	4.53052	6.20312	14.1399	22.5255	23.5783	5.06372	5.06372	1.1	0.78331
20%POME+50% TW	0.0052	0.1106	0.1535	1.25013	0.768	2.1448	9.7625	11.0918	12.098	16.6594	10.2474	13.8892	23.3172	17.2608	4.3152	4.3152	1.1	0.79112
	1	3	5	8	9	11	14	17	20	24	28	32	37	44	47	50
self-recovery	0.78524	0.86204	0.85554	1.07684	0.97344	1.44524	2.54947	6.08028	9.00214	16.8652	13.0772	5.66004	6.88024	13.2032	19.2548	19.2548	1.1	0.77924
20%POME+10% BE	0.80607	1.54687	1.95107	2.61547	1.62427	1.62427	6.42657	14.6054	13.488	7.33117	10.5243	10.6635	22.2549	26.4783	7.92207	7.92207	1.1	0.78507
20%POME+20% BE	0.81164	1.83304	2.50044	3.58464	2.55224	2.55224	15.7453	18.5679	15.9546	20.6471	19.0884	14.8192	22.7396	24.8648	5.02964	5.02964	1.1	0.77924
20%POME+30% BE	0.85653	2.54353	2.85623	4.85893	2.96653	2.96653	16.7503	26.0837	23.3995	19.4989	20.7015	20.0617	9.38353	9.38353	5.08573	5.08573	1.1	0.78793
20%POME+40% BE	0.88606	2.45786	2.61536	5.17993	3.09806	3.09806	17.0082	22.3406	19.3275	19.5165	19.3193	12.7775	9.33506	9.33506	5.05946	5.05946	1.1	0.78386
20%POME+50% BE	0.90256	2.47696	1.81816	3.53829	3.13816	3.13816	14.2515	22.1259	19.3529	16.8413	20.9394	12.032	10.7754	16.4842	5.06656	5.06656	1.1	0.78496
	1	3	5	8	9	11	14	17	20	24	28	32	37	44	47	50
self-recovery	0.78766	0.86446	0.85796	1.07926	0.97586	1.44766	2.55189	6.0827	9.00456	16.8677	13.0797	5.66246	6.88266	13.2057	19.2573	19.2573	1.1	0.78166
20%POME+1.0g/L NaOH	0.75501	1.63481	2.21991	2.56268	1.89841	1.83121	5.93881	24.8543	27.5509	16.0649	12.775	17.9638	16.8124	11.4868	4.83581	4.83581	1.1	0.74921
20%POME+1.1g/L NaOH	0.77581	1.81761	2.78101	3.13388	1.80801	2.65941	8.03871	25.0712	25.7795	14.9231	21.2072	21.2582	19.8784	9.16161	4.97781	4.97781	1.1	0.77121
20%POME+1.2g/L NaOH	0.79158	1.38078	2.91538	3.35465	1.95718	4.49478	12.4395	24.1275	22.6079	12.6179	20.3584	20.3248	21.7298	26.024	10.718	10.718	1.1	0.78078
20%POME+1.3g/L NaOH	0.79912	1.36312	2.80612	3.25192	1.92512	4.32912	11.0916	22.3194	20.8127	16.7807	25.5303	17.3799	16.7263	19.4903	10.8599	10.8599	1.1	0.79112
20%POME+1.4g/L NaOH	0.98931	2.29431	4.15461	5.48971	1.81651	6.50931	18.6438	29.4687	26.1098	15.7033	33.6993	31.2923	29.7077	34.8811	15.2549	15.2549	1.1	0.98131
	1	3	5	8	9	11	14	17	20	24	28	32	37	44	47	50
self-recovery	0.79459	0.87139	0.86489	1.08619	0.98279	1.45459	2.55882	6.08963	9.01149	16.8746	13.0866	5.66939	6.88959	13.2126	19.2642	19.2642	1.1	0.78859
20%POME+8.5 g/L NaHCO3	0.80146	1.94266	2.58246	2.34519	1.15166	1.21326	2.06946	4.85254	3.65536	10.1039	18.5195	15.4367	25.742	29.9579	18.2879	18.2879	1.1	0.80146
20%POME+10.0g/L NaHCO3	0.82723	2.02823	2.44913	2.5743	1.17163	1.21763	1.56953	3.86075	2.13143	5.70903	7.17083	11.6372	28.3304	41.6012	22.9922	22.9922	1.1	0.81323
20%POME+12.5g/L NaHCO3	0.98054	3.05054	3.51704	3.91921	1.53574	1.57514	1.95374	2.14982	2.70314	6.51104	5.94934	12.7021	36.0555	41.4989	40.2021	40.2021	1.1	0.98054
20%POME+14.5g/L NaHCO3	0.9108	2.9678	2.3023	3.58173	1.452	1.4896	1.8453	1.97768	2.0631	4.5738	4.7604	7.4148	20.9972	29.141	20.7828	20.7828	1.1	0.9108
20%POME+15.0g/L NaHCO3	0.89463	3.49223	2.54463	3.51863	1.42123	1.47343	1.79763	1.89783	2.54643	6.15423	5.62423	7.98903	20.1746	27.8442	17.1606	17.1606	1.1	0.89463
	1	3	5	8	9	11	14	17	20	24	28	32	37	44	47	50
self-recovery	0.78766	0.86446	0.85796	1.07926	0.97586	1.44766	2.55189	6.0827	9.00456	16.8677	13.0797	5.66246	6.88266	13.2057	19.2573	19.2573	1.1	0.78166
20%POME+0.2g/L Ca(OH)2	0.79279	1.86219	3.34759	4.20499	2.03019	6.08539	16.0652	18.5039	18.8586	31.3573	34.9482	15.2686	16.7386	17.9942	3.65619	3.65619	1.1	0.78859
20%POME+0.4g/L Ca(OH)2	0.80695	2.29075	3.17335	5.31568	2.79315	6.73715	20.6728	29.9699	26.4417	30.7146	27.1562	19.7718	19.6339	19.6339	3.69495	3.69495	1.1	0.79695
20%POME+0.6g/L Ca(OH)2	0.80638	2.12258	3.34908	5.05711	3.01578	7.35538	20.891	22.1164	18.8431	27.9734	22.5986	19.5492	15.3566	12.4454	3.71178	3.71178	1.1	0.80058
20%POME+0.8g/L Ca(OH)2	0.81038	2.98398	2.85098	5.41965	2.97958	9.23758	24.3681	38.6918	35.0752	27.9904	21.0178	15.2048	19.7776	19.7776	3.72198	3.72198	1.1	0.80278
20%POME+1.0g/L Ca(OH)2	0.80511	1.65151	2.08831	3.86851	2.04751	5.80111	16.1796	38.6261	36.2889	29.3823	27.5259	16.8939	18.3255	24.1663	6.64391	6.64391	1.1	0.80311
	1	3	5	8	9	11	14	17	20	24	28	32	37	44	47	50
self-recovery	0.78766	0.86446	0.85796	1.07926	0.97586	1.44766	2.55189	6.0827	9.00456	16.8677	13.0797	5.66246	6.88266	13.2057	19.2573	19.2573	1.1	0.78166
20%POME+60 g/L Ash	0.82656	1.84056	3.33356	6.66956	3.68476	10.8182	26.1067	30.0436	27.4141	43.4606	38.3702	24.2186	25.7334	26.311	17.3158	17.3158	1.1	0.82456
20%POME+70g/L Ash	0.83233	1.73573	4.00873	7.13206	4.67873	18.5607	12.3328	34.3685	31.2735	38.1665	36.3353	25.4011	20.1705	21.6591	14.2161	14.2161	1.1	0.81873
20%POME+80g/L Ash	1.00159	1.77599	3.02229	8.70266	5.76379	12.6742	13.8175	41.6351	39.1535	51.7837	41.2994	28.495	29.8198	31.6216	20.8108	20.8108	1.1	0.99099
20%POME+90g/L Ash	0.87252	1.59632	2.47772	7.12532	4.64712	9.57912	11.6653	32.3792	28.9971	46.3677	35.3883	26.1887	21.4415	23.0239	16.6943	16.6943	1.1	0.87032
20%POME+100g/L Ash	0.89471	1.64231	2.55791	7.57278	5.04631	10.4783	12.0448	33.3266	30.5233	46.4911	38.1557	24.6931	21.9537	21.9537	15.4729	15.4729	1.1	0.89111
		Accumulative CH4					mL
																			yield	Rate (mL/d)
	1	3	5	8	9	11	14	17	20	24	28	32	37	44	47	50
self-recovery	0.78766	1.65212	2.51008	3.58934	4.5652	6.01286	8.56475	14.6475	23.652	40.5197	53.5993	64.1426	81.2159	113.735	132.992	152.25			214.436	63.1661
20%POME+10% TW	0.7741	1.6654	2.5238	3.9767	5.015	6.5303	10.0668	17.6229	30.3495	41.7774	52.6425	63.5094	85.0768	121.606	127.967	134.328			189.194	62.9501
20%POME+20% TW	0.77859	1.88398	3.13377	4.45496	5.50795	7.04574	10.7801	19.87	30.939	39.7923	49.5137	60.3125	84.8929	116.077	120.995	125.913			177.342	59.319		16--32
20%POME+30% TW	0.78931	1.67822	2.58453	4.04404	5.49815	7.63206	11.9299	24.1666	39.3097	45.0772	54.8141	67.8778	91.3969	121.618	126.607	131.595			185.346	66.6695		14---32
20%POME+40% TW	0.79752	1.67824	2.58086	4.24838	5.7015	7.91282	14.5944	26.4798	41.2667	45.7972	52.0004	66.1403	88.6658	112.244	117.308	122.372			172.354	64.8163
20%POME+50% TW	0.0052	0.1158	0.2693	1.51943	2.28743	4.43223	14.1947	25.2866	37.3846	54.044	64.2914	78.1806	101.498	118.759	123.074	127.389			179.421	76.9162
	1	3	5	8	9	11	14	17	20	24	28	32	37	44	47	50
self-recovery	0.78524	1.64728	2.50282	3.57966	4.5531	5.99834	8.54781	14.6281	23.6302	40.4955	53.5727	59.2328	66.113	79.3162	98.5711	117.826			165.952	58.2575
20%POME+10% BE	0.80607	2.35294	4.30401	6.91948	8.54375	10.168	16.5946	31.2	44.6879	52.0191	62.5434	73.2069	95.4617	121.94	129.862	137.784			192.975	72.7227
20%POME+20% BE	0.81164	2.64468	5.14512	8.72976	11.282	13.8342	29.5796	48.1475	64.1021	84.7492	103.838	118.657	141.397	166.261	171.291	176.321			245.572	118.12
20%POME+30% BE	0.85653	3.40006	6.25629	11.1152	14.0818	17.0483	33.7986	59.8823	83.2818	102.781	123.482	143.544	152.928	162.311	167.397	172.483			238.895	122.927		28--8
20%POME+40% BE	0.88606	3.34392	5.95928	11.1392	14.2373	17.3353	34.3435	56.6841	76.0116	95.528	114.847	127.625	136.96	146.295	151.354	156.414			215.446	114.29
20%POME+50% BE	0.90256	3.37952	5.19768	8.73597	11.8741	15.0123	29.2638	51.3897	70.7425	87.5838	108.523	120.555	131.33	147.815	152.881	157.948			216.367	108.086
	1	3	5	8	9	11	14	17	20	24	28	32	37	44	47	50
self-recovery	0.78766	1.65212	2.51008	3.58934	4.5652	6.01286	8.56475	14.6475	23.652	40.5197	53.5993	59.2618	66.1445	79.3501	98.6074	117.865			166.007	58.2853
20%POME+1.0g/L NaOH	0.75501	2.38982	4.60973	7.17241	9.07082	10.902	16.8408	41.6951	69.246	85.3109	98.0859	116.05	132.862	144.349	149.185	154.021			216.93	115.114
20%POME+1.1g/L NaOH	0.77581	2.59342	5.37443	8.50831	10.3163	12.9757	21.0144	46.0856	71.8652	86.7883	107.995	129.254	149.132	158.294	163.272	168.249			236.971	128.086		14---32
20%POME+1.2g/L NaOH	0.79158	2.17236	5.08774	8.44239	10.3996	14.8943	27.3338	51.4613	74.0692	86.6871	107.045	127.37	149.1	175.124	185.842	196.56			276.845	125.852
20%POME+1.3g/L NaOH	0.79912	2.16224	4.96836	8.22028	10.1454	14.4745	25.5661	47.8856	68.6983	85.479	111.009	128.389	145.116	164.606	175.466	186.326			262.431	126.969
20%POME+1.4g/L NaOH	0.98931	3.28362	7.43823	12.9279	14.7445	21.2538	39.8976	69.3662	95.4761	111.179	144.879	176.171	205.879	240.76	256.015	271.27			382.07	173.954
	1	3	5	8	9	11	14	17	20	24	28	32	37	44	47	50
self-recovery	0.79459	1.66598	2.53087	3.61706	4.59985	6.05444	8.61326	14.7029	23.7144	40.589	53.6756	59.345	66.2345	79.4471	98.7113	117.976			166.163	58.3648
20%POME+8.5g/L NaHCO3	0.80146	2.74412	5.32658	7.67177	8.82343	10.0367	12.1062	16.9587	20.6141	30.7179	49.2374	64.674	90.416	120.374	138.662	156.95			221.056	89.5681
20%POME+10.0g/L NaHCO3	0.82723	2.85546	5.30459	7.87889	9.05052	10.2681	11.8377	15.6984	17.8299	23.5389	30.7097	42.3469	70.6774	112.279	135.271	158.263			222.906	69.6286		20--38
20%POME+12.5g/L NaHCO3	0.98054	4.03108	7.54812	11.4673	13.0031	14.5782	16.5319	18.6818	21.3849	27.8959	33.8453	46.5474	82.603	124.102	164.304	204.506			288.037	81.345
20%POME+14.5g/L NaHCO3	0.9108	3.8786	6.1809	9.76263	11.2146	12.7042	14.5495	16.5272	18.5903	23.1641	27.9245	35.3393	56.3365	85.4775	106.26	127.043			178.934	84.3193
20%POME+15.0g/L NaHCO3	0.89463	4.38686	6.93149	10.4501	11.8714	13.3448	15.1424	17.0402	19.5867	25.7409	31.3651	39.3542	59.5288	87.373	104.534	121.694			171.4	86.086
	1	3	5	8	9	11	14	17	20	24	28	32	37	44	47	50
self-recovery	0.78766	1.65212	2.51008	3.58934	4.5652	6.01286	8.56475	14.6475	23.652	40.5197	53.5993	59.2618	66.1445	79.3501	98.6074	117.865			166.007	58.2853
20%POME+0.2g/L Ca(OH)2	0.79279	2.65498	6.00257	10.2076	12.2378	18.3231	34.3883	52.8923	71.7509	103.108	138.056	153.325	170.064	188.058	191.714	195.37			275.169	137.412
20%POME+0.4g/L Ca(OH)2	0.80695	3.0977	6.27105	11.5867	14.3799	21.117	41.7899	71.7598	98.2014	128.916	156.072	175.844	195.478	215.112	218.807	222.502			313.383	155.315		9---28
20%POME+0.6g/L Ca(OH)2	0.80638	2.92896	6.27804	11.3352	14.3509	21.7063	42.5973	64.7137	83.5568	111.53	134.129	153.678	169.035	181.48	185.192	188.903			266.061	133.373
20%POME+0.8g/L Ca(OH)2	0.81038	3.79436	6.64534	12.065	15.0446	24.2821	48.6502	87.342	122.417	150.408	171.425	186.63	206.408	226.185	229.907	233.629			329.055	170.634
20%POME+1.0g/L Ca(OH)2	0.80511	2.45662	4.54493	8.41344	10.461	16.2621	32.4417	71.0678	107.357	136.739	164.265	181.159	199.484	223.651	230.295	236.939			333.716	163.714
	1	3	5	8	9	11	14	17	20	24	28	32	37	44	47	50
self-recovery	0.78766	1.65212	2.51008	3.58934	4.5652	6.01286	8.56475	14.6475	23.652	40.5197	53.5993	59.2618	66.1445	79.3501	98.6074	117.865			166.007	58.2853
20%POME+60 g/L Ash	0.82656	2.66712	6.00068	12.6702	16.355	27.1732	53.2798	83.3234	110.737	154.198	192.568	216.787	242.52	268.831	286.147	303.463			427.412	191.707
20%POME+70g/L Ash	0.83233	2.56806	6.57679	13.7089	18.3876	36.9483	49.2811	83.6496	114.923	153.09	189.425	214.826	234.997	256.656	270.872	285.088			401.532	188.457		9---28
20%POME+80g/L Ash	1.00159	2.77758	5.79987	14.5025	20.2663	32.9405	46.758	88.3931	127.547	179.33	220.63	249.125	278.944	310.566	331.377	352.188			496.039	219.563
20%POME+90g/L Ash	0.87252	2.46884	4.94656	12.0719	16.719	26.2981	37.9634	70.3427	99.3398	145.708	181.096	207.285	228.726	251.75	268.444	285.139			401.604	180.216
20%POME+100g/L Ash	0.89471	2.53702	5.09493	12.6677	17.714	28.1923	40.2371	73.5638	104.087	150.578	188.734	213.427	235.381	257.334	272.807	288.28			406.029	187.802
				Methane yield (mL-CH4/g-VS)			ต่อวัน
																		เติม10ML	POME 36g/L	Ferment. 7g/L	BE 4g/L
																		VS (g)			Total VS
	1	3	5	8	9	11	14	17	20	24	28	32	37	44	47	50		VS POME	VS Fermrnted	VS สาร
self-recovery	1.10938	2.32693	3.53532	5.05541	6.42986	8.46882	12.063	20.6302	33.3127	57.07	75.492	90.3417	114.389	160.19	187.313	214.436		0.36	0.35	0	0.71					16--32
20%POME+10% TW	1.09028	2.34563	3.55465	5.60099	7.06338	9.19761	14.1786	24.821	42.7458	58.8414	74.1444	89.4499	119.826	171.276	180.235	189.194		0.36	0.35	0	0.71					14---32
20%POME+20% TW	1.09661	2.65349	4.41376	6.27459	7.75768	9.92358	15.1833	27.9859	43.576	56.0455	69.7376	84.9471	119.568	163.488	170.415	177.342		0.36	0.35	0	0.71
20%POME+30% TW	1.1117	2.36369	3.64018	5.69583	7.74387	10.7494	16.8026	34.0374	55.3658	63.489	77.203	95.6026	128.728	171.293	178.319	185.346		0.36	0.35	0	0.71
20%POME+40% TW	1.12327	2.36372	3.63501	5.98363	8.03028	11.1448	20.5555	37.2955	58.1221	64.5032	73.2399	93.1553	124.881	158.09	165.222	172.354		0.36	0.35	0	0.71
20%POME+50% TW	0.00732394	0.163099	0.379296	2.14005	3.22174	6.24258	19.9926	35.6149	52.6543	76.1183	90.5512	110.113	142.955	167.266	173.343	179.421		0.36	0.35	0	0.71
	1	3	5	8	9	11	14	17	20	24	28	32	37	44	47	50
self-recovery	1.10597	2.32011	3.5251	5.04177	6.41282	8.44837	12.0392	20.6029	33.282	57.0359	75.4545	83.4264	93.1169	111.713	138.832	165.952		0.36	0.35	0	0.71
20%POME+10% BE	1.13531	3.314	6.06199	9.74575	12.0335	14.3212	23.3727	43.9436	62.9408	73.2664	88.0893	103.108	134.453	171.746	182.904	194.062		0.36	0.35	0.004	0.714
20%POME+20% BE	1.14315	3.7249	7.24665	12.2954	15.8901	19.4848	41.6614	67.8133	90.2846	119.365	146.25	167.122	199.15	234.171	241.255	248.339		0.36	0.35	0.008	0.718
20%POME+30% BE	1.20638	4.78882	8.81168	15.6552	19.8335	24.0117	47.6037	84.3413	117.298	144.762	173.919	202.175	215.391	228.607	235.77	242.933		0.36	0.35	0.012	0.722
20%POME+40% BE	1.24797	4.70975	8.39335	15.689	20.0525	24.416	48.3711	79.8368	107.059	134.547	161.757	179.753	192.901	206.049	213.175	220.301		0.36	0.35	0.016	0.726
20%POME+50% BE	1.27121	4.75989	7.32068	12.3042	16.7241	21.1441	41.2166	72.3798	99.6374	123.357	152.85	169.796	184.972	208.19	215.326	222.462		0.36	0.35	0.02	0.73
	1	3	5	8	9	11	14	17	20	24	28	32	37	44	47	50										16--32
self-recovery	1.10938	2.32693	3.53532	5.05541	6.42986	8.46882	12.063	20.6302	33.3127	57.07	75.492	83.4673	93.1612	111.761	138.884	166.007		0.36	0.35	0	0.71					14--32
20%POME+1.0g/L NaOH	1.06339	3.36594	6.49258	10.102	12.7758	15.355	23.7195	58.7255	97.5296	120.156	138.149	163.45	187.13	203.308	210.119	216.93		0.36	0.35	0	0.71
20%POME+1.1g/L NaOH	1.09269	3.6527	7.56962	11.9835	14.53	18.2757	29.5978	64.9094	101.219	122.237	152.106	182.047	210.045	222.949	229.96	236.971		0.36	0.35	0	0.71
20%POME+1.2g/L NaOH	1.1149	3.05966	7.16583	11.8907	14.6473	20.978	38.4983	72.4807	104.323	122.094	150.768	179.395	210	246.654	261.749	276.845		0.36	0.35	0	0.71
20%POME+1.3g/L NaOH	1.12552	3.04541	6.99769	11.5779	14.2893	20.3866	36.0086	67.4445	96.7582	120.393	156.351	180.83	204.388	231.839	247.135	262.431		0.36	0.35	0	0.71
20%POME+1.4g/L NaOH	1.39339	4.62482	10.4764	18.2084	20.7668	29.9349	56.1938	97.6989	134.473	156.591	204.054	248.128	289.97	339.098	360.584	382.07		0.36	0.35	0	0.71
	1	3	5	8	9	11	14	17	20	24	28	32	37	44	47	50
self-recovery	1.11914	2.34645	3.56461	5.09445	6.47866	8.52738	12.1314	20.7083	33.4005	57.1676	75.5994	83.5844	93.2881	111.897	139.03	166.163		0.36	0.35	0	0.71
20%POME+8.5 g/L NaHCO3	1.12882	3.86496	7.50223	10.8053	12.4274	14.1362	17.0509	23.8855	29.0339	43.2647	69.3484	91.0902	127.346	169.541	195.298	221.056		0.36	0.35	0	0.71
20%POME+10.0g/L NaHCO3	1.16511	4.02177	7.47125	11.097	12.7472	14.4622	16.6728	22.1105	25.1125	33.1534	43.2531	59.6436	99.5456	158.139	190.522	222.906		0.36	0.35	0	0.71
20%POME+12.5g/L NaHCO3	1.38104	5.67758	10.6312	16.1512	18.3142	20.5327	23.2844	26.3123	30.1196	39.2901	47.6694	65.5598	116.342	174.791	231.414	288.037		0.36	0.35	0	0.71
20%POME+14.5g/L NaHCO3	1.28282	5.46282	8.70549	13.7502	15.7953	17.8933	20.4923	23.2778	26.1835	32.6255	39.3303	49.7737	79.3472	120.391	149.662	178.934		0.36	0.35	0	0.71
20%POME+15.0g/L NaHCO3	1.26004	6.17868	9.76266	14.7185	16.7202	18.7955	21.3273	24.0003	27.5869	36.2548	44.1762	55.4284	83.8434	123.061	147.23	171.4		0.36	0.35	0	0.71
	1	3	5	8	9	11	14	17	20	24	28	32	37	44	47	50
self-recovery	1.10938	2.32693	3.53532	5.05541	6.42986	8.46882	12.063	20.6302	33.3127	57.07	75.492	83.4673	93.1612	111.761	138.884	166.007		0.36	0.35	0	0.71
20%POME+0.2g/L Ca(OH)2	1.11661	3.73941	8.45432	14.3768	17.2363	25.8072	48.4343	74.4962	101.058	145.223	194.446	215.951	239.526	264.87	270.02	275.169		0.36	0.35	0	0.71					14--32
20%POME+0.4g/L Ca(OH)2	1.13655	4.36296	8.83246	16.3193	20.2534	29.7423	58.859	101.07	138.312	181.572	219.82	247.668	275.321	302.974	308.179	313.383		0.36	0.35	0	0.71
20%POME+0.6g/L Ca(OH)2	1.13575	4.1253	8.84231	15.965	20.2126	30.5723	59.9962	91.1461	117.686	157.085	188.914	216.448	238.077	255.605	260.833	266.061		0.36	0.35	0	0.71
20%POME+0.8g/L Ca(OH)2	1.14138	5.34417	9.35963	16.9929	21.1895	34.2002	68.5214	123.017	172.419	211.842	241.444	262.859	290.715	318.571	323.813	329.055		0.36	0.35	0	0.71
20%POME+1.0g/L Ca(OH)2	1.13396	3.46003	6.40131	11.8499	14.7337	22.9043	45.6925	100.096	151.207	192.59	231.359	255.153	280.964	315.001	324.359	333.716		0.36	0.35	0	0.71
	1	3	5	8	9	11	14	17	20	24	28	32	37	44	47	50
self-recovery	1.10938	2.32693	3.53532	5.05541	6.42986	8.46882	12.063	20.6302	33.3127	57.07	75.492	83.4673	93.1612	111.761	138.884	166.007		0.36	0.35	0	0.71
20%POME+60 g/L Ash	1.16417	3.75651	8.45166	17.8454	23.0352	38.2721	75.042	117.357	155.968	217.18	271.223	305.333	341.578	378.635	403.024	427.412		0.36	0.35	0	0.71
20%POME+70 g/L Ash	1.1723	3.61699	9.26308	19.3082	25.898	52.0399	69.4101	117.816	161.864	215.619	266.796	302.572	330.981	361.487	381.51	401.532		0.36	0.35	0	0.71
20%POME+80 g/L Ash	1.41069	3.91208	8.16883	20.4261	28.5441	46.3951	65.8563	124.497	179.643	252.578	310.746	350.88	392.88	437.417	466.728	496.039		0.36	0.35	0	0.71
20%POME+90 g/L Ash	1.2289	3.47724	6.96699	17.0026	23.5479	37.0396	53.4696	99.0742	139.915	205.222	255.065	291.95	322.149	354.577	378.091	401.604		0.36	0.35	0	0.71
20%POME+100g/L Ash	1.26015	3.57327	7.17596	17.8418	24.9493	39.7075	56.672	103.611	146.602	212.082	265.822	300.601	331.522	362.443	384.236	406.029		0.36	0.35	0	0.71
AT stp
mol																		Sample	Rate (mL/d)
	1	3	5	8	9	11	14	17	20	24	28	32	37	44	47	50	V1 at 37 C	self-recovery	63.1661
self-recovery	4.44162e-05	9.31633e-05	0.000141544	0.000202403	0.000257432	0.000339066	0.000482968	0.000825972	0.00133374	0.00228491	0.00302247	0.00361701	0.00457977	0.00641354	0.00749946	0.00858538	24.9769	10% TW	62.9501
20%POME+10% TW	4.36516e-05	9.39121e-05	0.000142317	0.000224247	0.000282796	0.000368244	0.000567668	0.000993758	0.00171141	0.00235583	0.00296852	0.0035813	0.00479749	0.00685738	0.00721607	0.00757477	24.9769	20% TW	59.319
20%POME+20% TW	4.39048e-05	0.000106238	0.000176714	0.000251216	0.000310594	0.00039731	0.000607893	0.00112047	0.00174465	0.00224389	0.00279208	0.00340103	0.00478712	0.00654558	0.00682292	0.00710026	24.9769	30% TW	66.6695
20%POME+30% TW	4.45093e-05	9.4635e-05	0.000145742	0.000228044	0.000310041	0.000430373	0.000672727	0.00136276	0.00221668	0.00254191	0.00309097	0.00382764	0.00515388	0.00685806	0.00713937	0.00742068	24.9769	40% TW	64.8163
20%POME+40% TW	4.49723e-05	9.46362e-05	0.000145535	0.000239567	0.000321508	0.000446205	0.000822982	0.0014932	0.00232704	0.00258251	0.00293231	0.00372966	0.00499988	0.00632946	0.006615	0.00690055	24.9769	50% TW	76.9162
20%POME+50% TW	2.93229e-07	6.52998e-06	1.51859e-05	8.5681e-05	0.000128989	0.000249934	0.000800443	0.00142591	0.00210812	0.00304755	0.0036254	0.00440861	0.00572347	0.00669681	0.00694015	0.00718348	24.9769	10% BE	72.7227
20%POME+10% BE	4.54544e-05	0.000132683	0.000242704	0.00039019	0.000481783	0.000573376	0.000935771	0.00175937	0.00251996	0.00293336	0.00352683	0.00412814	0.0053831	0.00687621	0.00732294	0.00776967		20% BE	118.12
20%POME+20% BE	4.57685e-05	0.000149134	0.000290134	0.000492272	0.000636193	0.000780115	0.001668	0.00271504	0.00361473	0.00477902	0.00585542	0.00669108	0.00797337	0.0093755	0.00965912	0.00994275		30% BE	122.927
20%POME+30% BE	4.82998e-05	0.00019173	0.000352793	0.000626789	0.000794072	0.000961355	0.00190591	0.00337677	0.00469627	0.00579582	0.00696318	0.00809447	0.0086236	0.00915274	0.00943953	0.00972631		40% BE	114.29
20%POME+40% BE	4.9965e-05	0.000188564	0.000336045	0.000628141	0.000802841	0.000977541	0.00193663	0.00319642	0.0042863	0.00538684	0.00647625	0.00719678	0.00772318	0.00824959	0.00853489	0.00882019		50% BE	108.086
20%POME+50% BE	5.08955e-05	0.000190572	0.000293098	0.000492623	0.000669584	0.000846545	0.00165019	0.00289787	0.00398918	0.00493886	0.00611963	0.00679812	0.00740574	0.00833529	0.00862099	0.00890669		1.0g/L NaOH	115.114
20%POME+1.0g/L NaOH	4.25751e-05	0.000134762	0.000259943	0.000404453	0.000511504	0.000614767	0.000949657	0.00235119	0.00390479	0.00481069	0.00553108	0.00654406	0.00749211	0.00813986	0.00841255	0.00868524		1.1g/L NaOH	128.086
20%POME+1.1g/L NaOH	4.3748e-05	0.000146243	0.000303065	0.000479784	0.000581738	0.000731703	0.00118501	0.00259878	0.00405249	0.004894	0.00608988	0.00728863	0.00840958	0.0089262	0.0092069	0.0094876		1.2g/L NaOH	125.852
20%POME+1.2g/L NaOH	4.46373e-05	0.0001225	0.000286898	0.000476067	0.000586433	0.000839894	0.00154136	0.00290191	0.00417677	0.0048883	0.00603631	0.00718242	0.00840777	0.00987526	0.0104797	0.011084		1.3g/L NaOH	126.969
20%POME+1.3g/L NaOH	4.50625e-05	0.000121929	0.000280166	0.000463543	0.0005721	0.00081622	0.00144168	0.00270027	0.00387391	0.00482017	0.00625983	0.00723989	0.00818308	0.00928215	0.00989454	0.0105069		1.4g/L NaOH	173.954
20%POME+1.4g/L NaOH	5.57873e-05	0.000185164	0.000419443	0.000729008	0.000831441	0.0011985	0.00224983	0.00391157	0.00538391	0.00626942	0.00816973	0.0099343	0.0116095	0.0135765	0.0144367	0.0152969		8.5g/L NaHCO3	89.5681
20%POME+8.5 g/L NaHCO3	4.51944e-05	0.000154741	0.000300367	0.000432612	0.000497555	0.00056597	0.000682668	0.000956303	0.00116243	0.00173219	0.0027765	0.00364698	0.00509857	0.0067879	0.00781915	0.00885041		10.0g/L NaHCO3	69.6286
20%POME+10.0g/L NaHCO3	4.66476e-05	0.00016102	0.000299127	0.000444291	0.00051036	0.000579022	0.000667528	0.000885236	0.00100543	0.00132736	0.00173172	0.00238795	0.00398551	0.0063314	0.00762794	0.00892447		12.5g/L NaHCO3	81.345
20%POME+12.5g/L NaHCO3	5.52928e-05	0.000227313	0.000425639	0.000646644	0.000733245	0.000822067	0.000932239	0.00105347	0.0012059	0.00157306	0.00190854	0.00262482	0.00465799	0.00699812	0.00926513	0.0115321		14.5g/L NaHCO3	84.3193
20%POME+14.5g/L NaHCO3	5.13601e-05	0.000218715	0.000348542	0.000550516	0.000632395	0.000716393	0.00082045	0.000931972	0.00104831	0.00130623	0.00157467	0.00199279	0.00317682	0.00482009	0.00599203	0.00716398		15.0g/L NaHCO3	86.086
20%POME+15.0g/L NaHCO3	5.04483e-05	0.000247376	0.000390868	0.000589284	0.000669427	0.000752514	0.000853882	0.000960901	0.00110449	0.00145153	0.00176868	0.00221919	0.00335684	0.00492698	0.00589467	0.00686236		1g/L Ca(OH)2	137.412
20%POME+0.2g/L Ca(OH)2	4.47055e-05	0.000149715	0.000338486	0.000575606	0.000690088	0.00103324	0.00193916	0.0029826	0.00404604	0.00581428	0.00778502	0.00864601	0.0095899	0.0106046	0.0108108	0.0110169		2g/L Ca(OH)2	155.315
20%POME+0.4g/L Ca(OH)2	4.5504e-05	0.00017468	0.000353625	0.000653377	0.000810883	0.00119079	0.00235654	0.00404654	0.00553759	0.00726959	0.00880093	0.00991586	0.011023	0.0121302	0.0123385	0.0125469		3g/L Ca(OH)2	133.373
20%POME+0.6g/L Ca(OH)2	4.54719e-05	0.000165164	0.000354019	0.000639191	0.000809251	0.00122402	0.00240207	0.00364921	0.00471178	0.0062892	0.00756354	0.00866592	0.00953188	0.0102337	0.010443	0.0106523		4g/L Ca(OH)2	170.634
20%POME+0.8g/L Ca(OH)2	4.56974e-05	0.000213964	0.000374732	0.000680346	0.000848365	0.00136927	0.00274339	0.00492523	0.00690312	0.0084815	0.0096667	0.0105241	0.0116394	0.0127546	0.0129645	0.0131744		5g/L Ca(OH)2	163.714
20%POME+1.0g/L Ca(OH)2	4.54003e-05	0.000138529	0.000256289	0.000474435	0.000589894	0.00091702	0.00182939	0.00400752	0.00605386	0.00771073	0.00926292	0.0102156	0.0112489	0.0126117	0.0129863	0.013361		60 g/L Ash	191.707
20%POME+60 g/L Ash	4.66098e-05	0.000150399	0.000338379	0.000714476	0.000922261	0.0015323	0.00300446	0.00469862	0.0062445	0.00869525	0.0108589	0.0122246	0.0136757	0.0151594	0.0161359	0.0171123		70g/L Ash	188.457
20%POME+70 g/L Ash	4.69352e-05	0.000144813	0.000370866	0.000773044	0.00103688	0.00208352	0.00277897	0.00471701	0.00648053	0.00863275	0.0106817	0.0121141	0.0132515	0.0144729	0.0152745	0.0160762		80g/L Ash	219.563
20%POME+80 g/L Ash	5.64798e-05	0.000156628	0.000327055	0.000817799	0.00114282	0.00185752	0.00263669	0.0049845	0.00719237	0.0101125	0.0124413	0.0140482	0.0157297	0.0175129	0.0186864	0.0198599		90g/L Ash	180.216
20%POME+90 g/L Ash	4.92015e-05	0.000139218	0.000278937	0.000680735	0.000942787	0.00148295	0.00214076	0.00396663	0.00560178	0.00821647	0.010212	0.0116888	0.0128979	0.0141962	0.0151376	0.016079		100g/L Ash	187.802
20%POME+100g/L Ash	5.04528e-05	0.000143063	0.000287304	0.000714334	0.000998896	0.00158977	0.00226898	0.00414827	0.00586948	0.00849112	0.0106427	0.0120352	0.0132731	0.0145111	0.0153836	0.0162562
CH4 Yield at STP	1	3	5	8	9	11	14	17	20	24	28	32	37	44	47	50			mL-CH4/g-VS
self-recovery	0.994924	2.08686	3.17058	4.53383	5.76648	7.59508	10.8185	18.5018	29.8758	51.182	67.7034	81.021	102.587	143.663	167.988	192.312		Sample	yield		% Inceasing
20%POME+10% TW	0.977796	2.10363	3.18791	5.02312	6.33464	8.24868	12.7158	22.2602	38.3356	52.7707	66.4948	80.2212	107.464	153.605	161.64	169.675		self-recovery	214.436		0
20%POME+20% TW	0.983467	2.37973	3.95839	5.62723	6.95731	8.89975	13.6168	25.0986	39.0802	50.2632	62.5426	76.183	107.232	146.621	152.833	159.046		10% TW	130.674		-39.0617					9--28
20%POME+30% TW	0.997008	2.11982	3.26462	5.10818	6.94493	9.64035	15.0691	30.5257	49.6536	56.9388	69.2378	85.7391	115.447	153.62	159.922	166.223		20% TW	177.342		-17.2982
20%POME+40% TW	1.00738	2.11985	3.25998	5.36629	7.20179	9.99499	18.4348	33.4477	52.1256	57.8483	65.6837	83.5444	111.997	141.78	148.176	154.572		30% TW	185.346		-13.566
20%POME+50% TW	0.00656832	0.146271	0.340163	1.91926	2.88935	5.59853	17.9299	31.9405	47.2219	68.265	81.2089	98.7529	128.206	150.009	155.459	160.91		40% TW	172.354		-19.6244
20%POME+10% BE	1.01818	2.97209	5.43656	8.74026	10.7919	12.8436	20.9613	39.4099	56.4471	65.7074	79.001	92.4704	120.581	154.027	164.034	174.04		50% TW	179.421		-16.3289
20%POME+20% BE	1.02521	3.3406	6.499	11.0269	14.2507	17.4746	37.3631	60.8169	80.9699	107.05	131.161	149.88	178.603	210.011	216.364	222.717		10% BE	192.975		-10.0082
20%POME+30% BE	1.08192	4.29475	7.90256	14.0401	17.7872	21.5343	42.6923	75.6397	105.197	129.826	155.975	181.316	193.169	205.021	211.445	217.869		20% BE	245.572		14.5199
20%POME+40% BE	1.11922	4.22384	7.5274	14.0704	17.9836	21.8969	43.3806	71.5999	96.0132	120.665	145.068	161.208	172.999	184.791	191.182	197.572		30% BE	238.895		11.4064
20%POME+50% BE	1.14006	4.2688	6.56539	11.0347	14.9987	18.9626	36.9642	64.9123	89.3576	110.63	137.08	152.278	165.889	186.71	193.11	199.51		40% BE	215.446		0.470949
20%POME+1.0g/L NaOH	0.953682	3.01867	5.82273	9.05975	11.4577	13.7708	21.2723	52.6667	87.4673	107.76	123.896	146.587	167.823	182.333	188.441	194.549		50% BE	216.367		0.900353
20%POME+1.1g/L NaOH	0.979956	3.27585	6.78865	10.7472	13.0309	16.3901	26.5442	58.2126	90.7757	109.626	136.413	163.265	188.375	199.947	206.235	212.522		1.0g/L NaOH	216.93		1.16318
20%POME+1.2g/L NaOH	0.999875	2.74399	6.42652	10.6639	13.1361	18.8136	34.5264	65.0028	93.5597	109.498	135.213	160.886	188.334	221.206	234.744	248.283		1.1g/L NaOH	236.971		10.5089
20%POME+1.3g/L NaOH	1.0094	2.73121	6.27573	10.3834	12.815	18.2833	32.2936	60.4861	86.7755	107.972	140.22	162.173	183.301	207.92	221.638	235.355		1.2g/L NaOH	276.845		29.1037
20%POME+1.4g/L NaOH	1.24964	4.14767	9.39552	16.3298	18.6243	26.8464	50.3962	87.6192	120.6	140.435	183.002	222.528	260.053	304.113	323.382	342.651		1.3g/L NaOH	262.431		22.3817
20%POME+8.5 g/L NaHCO3	1.01236	3.4662	6.72821	9.69051	11.1452	12.6777	15.2918	21.4212	26.0384	38.801	62.1936	81.6923	114.208	152.049	175.149	198.249		1.4g/L NaOH	380.09		77.2508
20%POME+10.0g/L NaHCO3	1.04491	3.60684	6.70043	9.95213	11.4321	12.9701	14.9526	19.8293	22.5216	29.7329	38.7906	53.4901	89.2753	141.823	170.866	199.908		8.5g/L NaHCO3	221.056		3.087
20%POME+12.5g/L NaHCO3	1.23856	5.09181	9.53432	14.4848	16.4247	18.4143	20.8821	23.5977	27.0121	35.2365	42.7513	58.7959	104.339	156.758	207.539	258.32		10.0g/L NaHCO3	222.906		3.94972					9--28
20%POME+14.5g/L NaHCO3	1.15047	4.89921	7.80733	12.3316	14.1656	16.0472	18.3781	20.8762	23.4821	29.2595	35.2725	44.6385	71.1608	107.97	134.222	160.473		12.5g/L NaHCO3	288.037		34.3229
20%POME+15.0g/L NaHCO3	1.13004	5.54121	8.75543	13.2	14.9952	16.8563	19.127	21.5242	24.7407	32.5143	39.6185	49.7098	75.1931	110.364	132.041	153.717		14.5g/L NaHCO3	178.934		-16.556
20%POME+0.2g/L Ca(OH)2	1.0014	3.35361	7.58208	12.8936	15.458	23.1447	43.4372	66.8103	90.6313	130.24	174.384	193.671	214.814	237.543	242.161	246.78		15.0g/L NaHCO3	171.4		-20.0692
20%POME+0.4g/L Ca(OH)2	1.01929	3.91283	7.92121	14.6357	18.1638	26.6737	52.7864	90.6426	124.042	162.839	197.141	222.115	246.916	271.716	276.383	281.051		1g/L Ca(OH)2	275.169		28.3222
20%POME+0.6g/L Ca(OH)2	1.01857	3.69968	7.93004	14.3179	18.1272	27.4181	53.8063	81.7424	105.544	140.878	169.423	194.117	213.514	229.234	233.923	238.611		2g/L Ca(OH)2	313.383		46.1427
20%POME+0.8g/L Ca(OH)2	1.02362	4.7928	8.39399	15.2398	19.0034	30.6717	61.452	110.325	154.63	189.986	216.534	235.74	260.722	285.703	290.405	295.106		3g/L Ca(OH)2	266.061		24.0748
20%POME+1.0g/L Ca(OH)2	1.01697	3.10305	5.74088	10.6273	13.2136	20.5412	40.9783	89.7685	135.606	172.72	207.489	228.829	251.976	282.502	290.894	299.286		4g/L Ca(OH)2	329.055		53.4515
20%POME+60 g/L Ash	1.04406	3.36894	7.57969	16.0043	20.6586	34.3235	67.2998	105.249	139.877	194.774	243.24	273.832	306.337	339.571	361.443	383.315		5g/L Ca(OH)2	333.716		55.625
20%POME+70 g/L Ash	1.05135	3.24382	8.3074	17.3162	23.2261	46.6708	62.2489	105.661	145.164	193.374	239.27	271.355	296.833	324.192	342.149	360.106		60 g/L Ash	427.412		99.3191
20%POME+80 g/L Ash	1.26515	3.50847	7.32604	18.3187	25.5992	41.6084	59.0618	111.653	161.109	226.519	278.686	314.679	352.346	392.288	418.575	444.862		70g/L Ash	401.532		87.2504
20%POME+90 g/L Ash	1.10211	3.11849	6.24819	15.2485	21.1184	33.2182	47.9531	88.8526	125.48	184.049	228.749	261.829	288.913	317.995	339.082	360.17		80g/L Ash	496.039		131.322
20%POME+100g/L Ash	1.13014	3.20461	6.4356	16.0011	22.3753	35.6108	50.8251	92.9213	131.476	190.201	238.397	269.588	297.319	325.049	344.594	364.138		90g/L Ash	401.604		87.2836
Kh																		100g/L Ash	406.029		89.3471
Y/Ymax	0	1	3	5	8	9	11	14	17	20	24	28	32	37	44	47	50
self-recovery	0	0.00517348	0.0108514	0.0164866	0.0235754	0.029985	0.0394934	0.0562547	0.0962068	0.15535	0.26614	0.352049	0.421299	0.533439	0.74703	0.873515	1
20%POME+10% TW	0	0.00576276	0.012398	0.0187884	0.0296044	0.037334	0.0486146	0.074942	0.131193	0.225936	0.311011	0.391896	0.472794	0.633352	0.905293	0.952646	1
20%POME+20% TW	0	0.00618355	0.0149625	0.0248884	0.0353812	0.0437441	0.0559572	0.0856156	0.157807	0.245717	0.31603	0.393237	0.479001	0.674218	0.92188	0.96094	1
20%POME+30% TW	0	0.005998	0.0127529	0.01964	0.0307308	0.0417807	0.0579964	0.0906556	0.183643	0.298716	0.342544	0.416535	0.515807	0.69453	0.924181	0.962091	1
20%POME+40% TW	0	0.0065172	0.0137143	0.0210904	0.0347171	0.0465917	0.0646622	0.119263	0.216389	0.337225	0.374247	0.424938	0.540487	0.724562	0.91724	0.95862	1
20%POME+50% TW	0	4.08199e-05	0.000909027	0.002114	0.0119275	0.0179563	0.0347929	0.111428	0.198499	0.293468	0.424244	0.504686	0.613715	0.796755	0.932252	0.966126	1
20%POME+10% BE	0	0.00585024	0.017077	0.0312373	0.0502197	0.0620082	0.0737967	0.120439	0.226441	0.324333	0.377541	0.453923	0.531316	0.692835	0.885008	0.942504	1
20%POME+20% BE	0	0.0046032	0.0149993	0.0291805	0.0495107	0.0639857	0.0784607	0.16776	0.273068	0.363554	0.480654	0.588914	0.672961	0.801928	0.942949	0.971474	1
20%POME+30% BE	0	0.00496589	0.0197125	0.036272	0.0644426	0.0816416	0.0988406	0.195954	0.347179	0.482842	0.595891	0.715912	0.832223	0.886626	0.941029	0.970515	1
20%POME+40% BE	0	0.00566485	0.0213787	0.0380995	0.0712163	0.0910231	0.11083	0.219568	0.362398	0.485965	0.610739	0.734253	0.815943	0.875625	0.935307	0.967653	1
20%POME+50% BE	0	0.00571429	0.0213964	0.0329076	0.0553093	0.0751776	0.0950459	0.185275	0.325359	0.447886	0.554511	0.687083	0.763259	0.83148	0.935845	0.967923	1
20%POME+1.0g/L NaOH	0	0.00490201	0.0155162	0.0299293	0.0465679	0.0588935	0.0707829	0.109341	0.270711	0.449589	0.553893	0.636836	0.753469	0.862626	0.937206	0.968603	1
20%POME+1.1g/L NaOH	0	0.00461107	0.0154141	0.0319432	0.0505696	0.0613156	0.077122	0.124901	0.273913	0.427135	0.515831	0.641878	0.768227	0.886376	0.940828	0.970414	1
20%POME+1.2g/L NaOH	0	0.00402717	0.0110519	0.0258839	0.0429507	0.0529079	0.0757751	0.139061	0.26181	0.376828	0.441021	0.544594	0.647997	0.758547	0.890944	0.945472	1
20%POME+1.3g/L NaOH	0	0.00428883	0.0116046	0.0266649	0.0441178	0.0544498	0.077684	0.137212	0.256999	0.3687	0.458761	0.595781	0.689058	0.778827	0.883431	0.941715	1
20%POME+1.4g/L NaOH	0	0.00364696	0.0121046	0.0274201	0.0476572	0.0543535	0.0783492	0.147077	0.25571	0.35196	0.409848	0.534076	0.649431	0.758945	0.88753	0.943765	1
20%POME+8.5 g/L NaHCO3	0	0.00510648	0.0174841	0.0339382	0.0488805	0.0562183	0.0639485	0.077134	0.108052	0.131342	0.195718	0.313715	0.412069	0.576083	0.766959	0.883479	1
20%POME+10.0g/L NaHCO3	0	0.00522693	0.0180425	0.0335175	0.0497835	0.0571865	0.0648802	0.0747975	0.099192	0.11266	0.148733	0.194042	0.267573	0.446582	0.709443	0.854721	1
20%POME+12.5g/L NaHCO3	0	0.00479467	0.0197113	0.036909	0.0560733	0.0635828	0.0712849	0.0808384	0.0913506	0.104569	0.136406	0.165498	0.227609	0.403914	0.606837	0.803418	1
20%POME+14.5g/L NaHCO3	0	0.00716922	0.0305298	0.048652	0.076845	0.0882742	0.0999994	0.114524	0.130091	0.146331	0.182333	0.219803	0.278168	0.443444	0.672823	0.836411	1
20%POME+15.0g/L NaHCO3	0	0.00735145	0.0360482	0.0569582	0.0858719	0.0975506	0.109658	0.12443	0.140025	0.16095	0.211521	0.257737	0.323385	0.489167	0.717971	0.858986	1
20%POME+0.2g/L Ca(OH)2	0	0.00405789	0.0135895	0.0307241	0.0522473	0.0626388	0.0937868	0.176016	0.270729	0.367256	0.527758	0.70664	0.784792	0.870469	0.962572	0.981286	1
20%POME+0.4g/L Ca(OH)2	0	0.00362671	0.0139221	0.0281843	0.0520748	0.0646282	0.0949073	0.187818	0.322513	0.441351	0.579394	0.701443	0.790304	0.878545	0.966787	0.983394	1
20%POME+0.6g/L Ca(OH)2	0	0.00426874	0.0155051	0.0332341	0.060005	0.0759697	0.114907	0.225498	0.342576	0.442325	0.590408	0.710039	0.813526	0.89482	0.960702	0.980351	1
20%POME+0.8g/L Ca(OH)2	0	0.00346866	0.0162409	0.028444	0.0516416	0.064395	0.103935	0.208237	0.373849	0.523981	0.643787	0.73375	0.79883	0.883484	0.968138	0.984069	1
20%POME+1.0g/L Ca(OH)2	0	0.00339797	0.0103682	0.0191819	0.035509	0.0441505	0.0686341	0.13692	0.299942	0.4531	0.577108	0.693281	0.764582	0.841925	0.943919	0.971959	1
20%POME+60 g/L Ash	0	0.00272376	0.00878896	0.019774	0.0417522	0.0538946	0.0895437	0.175573	0.274576	0.364913	0.508129	0.63457	0.714377	0.799176	0.885879	0.942939	1
20%POME+70 g/L Ash	0	0.00291955	0.00900795	0.0230693	0.0480864	0.0644979	0.129603	0.172863	0.293417	0.403115	0.536991	0.664444	0.753543	0.824295	0.900269	0.950134	1
20%POME+80 g/L Ash	0	0.00284391	0.00788665	0.0164681	0.0411784	0.0575441	0.0935311	0.132764	0.250983	0.362155	0.50919	0.626455	0.707363	0.792034	0.88182	0.94091	1
20%POME+90 g/L Ash	0	0.00305999	0.00865838	0.0173479	0.0423369	0.0586346	0.0922292	0.13314	0.246696	0.348391	0.511006	0.635115	0.726961	0.802157	0.882904	0.941452	1
20%POME+100g/L Ash	0	0.00310361	0.00880053	0.0176735	0.0439423	0.0614472	0.0977949	0.139576	0.255181	0.361062	0.522333	0.654689	0.740346	0.8165	0.892654	0.946327	1
1-(Y/Ymax)	0	1	3	5	8	9	11	14	17	20	24	28	32	37	44	47	50
self-recovery	1	0.994827	0.989149	0.983513	0.976425	0.970015	0.960507	0.943745	0.903793	0.84465	0.73386	0.647951	0.578701	0.466561	0.25297	0.126485	0
20%POME+10% TW	1	0.994237	0.987602	0.981212	0.970396	0.962666	0.951385	0.925058	0.868807	0.774064	0.688989	0.608104	0.527206	0.366648	0.0947071	0.0473535	0
20%POME+20% TW	1	0.993816	0.985037	0.975112	0.964619	0.956256	0.944043	0.914384	0.842193	0.754283	0.68397	0.606763	0.520999	0.325782	0.0781204	0.0390602	0
20%POME+30% TW	1	0.994002	0.987247	0.98036	0.969269	0.958219	0.942004	0.909344	0.816357	0.701284	0.657456	0.583465	0.484193	0.30547	0.0758189	0.0379094	0
20%POME+40% TW	1	0.993483	0.986286	0.97891	0.965283	0.953408	0.935338	0.880737	0.783611	0.662775	0.625753	0.575062	0.459513	0.275438	0.0827598	0.0413799	0
20%POME+50% TW	1	0.999959	0.999091	0.997886	0.988072	0.982044	0.965207	0.888572	0.801501	0.706532	0.575756	0.495314	0.386285	0.203245	0.0677484	0.0338742	0
20%POME+10% BE	1	0.99415	0.982923	0.968763	0.94978	0.937992	0.926203	0.879561	0.773559	0.675667	0.622459	0.546077	0.468684	0.307165	0.114992	0.0574962	0
20%POME+20% BE	1	0.995397	0.985001	0.97082	0.950489	0.936014	0.921539	0.83224	0.726932	0.636446	0.519346	0.411086	0.327039	0.198072	0.0570511	0.0285255	0
20%POME+30% BE	1	0.995034	0.980288	0.963728	0.935557	0.918358	0.901159	0.804046	0.652821	0.517158	0.404109	0.284088	0.167777	0.113374	0.058971	0.0294855	0
20%POME+40% BE	1	0.994335	0.978621	0.961901	0.928784	0.908977	0.88917	0.780432	0.637602	0.514035	0.389261	0.265747	0.184057	0.124375	0.0646933	0.0323466	0
20%POME+50% BE	1	0.994286	0.978604	0.967092	0.944691	0.924822	0.904954	0.814725	0.674641	0.552114	0.445489	0.312917	0.236741	0.16852	0.0641549	0.0320774	0
20%POME+1.0g/L NaOH	1	0.995098	0.984484	0.970071	0.953432	0.941106	0.929217	0.890659	0.729289	0.550411	0.446107	0.363164	0.246531	0.137374	0.0627943	0.0313972	0
20%POME+1.1g/L NaOH	1	0.995389	0.984586	0.968057	0.94943	0.938684	0.922878	0.875099	0.726087	0.572865	0.484169	0.358122	0.231773	0.113624	0.0591718	0.0295859	0
20%POME+1.2g/L NaOH	1	0.995973	0.988948	0.974116	0.957049	0.947092	0.924225	0.860939	0.73819	0.623172	0.558979	0.455406	0.352003	0.241453	0.109056	0.0545278	0
20%POME+1.3g/L NaOH	1	0.995711	0.988395	0.973335	0.955882	0.94555	0.922316	0.862788	0.743001	0.6313	0.541239	0.404219	0.310942	0.221173	0.116569	0.0582846	0
20%POME+1.4g/L NaOH	1	0.996353	0.987895	0.97258	0.952343	0.945647	0.921651	0.852923	0.74429	0.64804	0.590152	0.465924	0.350569	0.241055	0.11247	0.0562352	0
20%POME+8.5 g/L NaHCO3	1	0.994894	0.982516	0.966062	0.95112	0.943782	0.936051	0.922866	0.891948	0.868658	0.804282	0.686285	0.587931	0.423917	0.233041	0.116521	0
20%POME+10.0g/L NaHCO3	1	0.994773	0.981958	0.966482	0.950217	0.942813	0.93512	0.925203	0.900808	0.88734	0.851267	0.805958	0.732427	0.553418	0.290557	0.145279	0
20%POME+12.5g/L NaHCO3	1	0.995205	0.980289	0.963091	0.943927	0.936417	0.928715	0.919162	0.908649	0.895431	0.863594	0.834502	0.772391	0.596086	0.393163	0.196582	0
20%POME+14.5g/L NaHCO3	1	0.992831	0.96947	0.951348	0.923155	0.911726	0.900001	0.885476	0.869909	0.853669	0.817667	0.780197	0.721832	0.556556	0.327177	0.163589	0
20%POME+15.0g/L NaHCO3	1	0.992649	0.963952	0.943042	0.914128	0.902449	0.890342	0.87557	0.859975	0.83905	0.788479	0.742263	0.676615	0.510833	0.282029	0.141014	0
20%POME+0.2g/L Ca(OH)2	1	0.995942	0.986411	0.969276	0.947753	0.937361	0.906213	0.823984	0.729271	0.632744	0.472242	0.29336	0.215208	0.129531	0.0374283	0.0187142	0
20%POME+0.4g/L Ca(OH)2	1	0.996373	0.986078	0.971816	0.947925	0.935372	0.905093	0.812182	0.677487	0.558649	0.420606	0.298557	0.209696	0.121455	0.0332128	0.0166064	0
20%POME+0.6g/L Ca(OH)2	1	0.995731	0.984495	0.966766	0.939995	0.92403	0.885093	0.774502	0.657424	0.557675	0.409592	0.289961	0.186474	0.10518	0.0392982	0.0196491	0
20%POME+0.8g/L Ca(OH)2	1	0.996531	0.983759	0.971556	0.948358	0.935605	0.896065	0.791763	0.626151	0.476019	0.356213	0.26625	0.20117	0.116516	0.0318623	0.0159311	0
20%POME+1.0g/L Ca(OH)2	1	0.996602	0.989632	0.980818	0.964491	0.95585	0.931366	0.86308	0.700058	0.5469	0.422892	0.306719	0.235418	0.158075	0.0560813	0.0280407	0
20%POME+60 g/L Ash	1	0.997276	0.991211	0.980226	0.958248	0.946105	0.910456	0.824427	0.725424	0.635087	0.491871	0.36543	0.285623	0.200824	0.114121	0.0570606	0
20%POME+70 g/L Ash	1	0.99708	0.990992	0.976931	0.951914	0.935502	0.870397	0.827137	0.706583	0.596885	0.463009	0.335556	0.246457	0.175705	0.0997315	0.0498657	0
20%POME+80 g/L Ash	1	0.997156	0.992113	0.983532	0.958822	0.942456	0.906469	0.867236	0.749017	0.637845	0.49081	0.373545	0.292637	0.207966	0.11818	0.0590901	0
20%POME+90 g/L Ash	1	0.99694	0.991342	0.982652	0.957663	0.941365	0.907771	0.86686	0.753304	0.651609	0.488994	0.364885	0.273039	0.197843	0.117096	0.0585481	0
20%POME+100g/L Ash	1	0.996896	0.991199	0.982326	0.956058	0.938553	0.902205	0.860424	0.744819	0.638938	0.477667	0.345311	0.259654	0.1835	0.107346	0.0536732	0
In
	0	1	2	3	8	9	11	14	17	20	24	28	32	37	44	47	50
self-recovery	0	-0.00518691	-0.0109107	-0.016624	-0.0238577	-0.0304437	-0.0402945	-0.0578989	-0.101155	-0.168833	-0.309437	-0.43394	-0.546969	-0.762366	-1.37449	-2.06763	#NUM!
20%POME+10% TW	0	-0.00577943	-0.0124755	-0.0189671	-0.0300515	-0.0380488	-0.0498361	-0.0778988	-0.140634	-0.256101	-0.372529	-0.497409	-0.640164	-1.00335	-2.35697	-3.05011	#NUM!
20%POME+20% TW	0	-0.00620275	-0.0150756	-0.0252033	-0.0360223	-0.0447297	-0.0575837	-0.0895043	-0.171746	-0.281988	-0.379841	-0.499617	-0.652006	-1.12153	-2.5495	-3.24265	#NUM!
20%POME+30% TW	0	-0.00601606	-0.0128349	-0.0198354	-0.0312129	-0.0426786	-0.0597462	-0.0950314	-0.202903	-0.354843	-0.419377	-0.538771	-0.725271	-1.1859	-2.57941	-3.27256	#NUM!
20%POME+40% TW	0	-0.00653853	-0.0138092	-0.0213159	-0.035334	-0.047712	-0.0668476	-0.126997	-0.243842	-0.411319	-0.4688	-0.553278	-0.777589	-1.28939	-2.49181	-3.18496	#NUM!
20%POME+50% TW	0	-4.08207e-05	-0.00090944	-0.00211624	-0.0119992	-0.0181195	-0.0354126	-0.11814	-0.221269	-0.347387	-0.552071	-0.702562	-0.951181	-1.59334	-2.69195	-3.3851	#NUM!
	0	1	2	3	8	9	11	14	17	20	24	28	32	37	44	47	50
20%POME+10% BE	0	-0.00586742	-0.0172245	-0.0317356	-0.0515246	-0.0640141	-0.0766616	-0.128332	-0.256753	-0.392055	-0.474077	-0.604995	-0.757826	-1.18037	-2.16289	-2.85604	#NUM!
20%POME+20% BE	0	-0.00461383	-0.0151129	-0.0296147	-0.0507784	-0.0661245	-0.0817098	-0.183635	-0.318922	-0.451856	-0.655185	-0.888952	-1.11768	-1.61913	-2.86381	-3.55696	#NUM!
20%POME+30% BE	0	-0.00497826	-0.0199094	-0.0369462	-0.0666128	-0.0851675	-0.104073	-0.218099	-0.426452	-0.659407	-0.90607	-1.25847	-1.78512	-2.17707	-2.83071	-3.52386	#NUM!
20%POME+40% BE	0	-0.00568095	-0.0216105	-0.0388442	-0.0738794	-0.0954356	-0.117467	-0.247908	-0.450042	-0.665463	-0.943506	-1.32521	-1.69251	-2.08445	-2.7381	-3.43125	#NUM!
20%POME+50% BE	0	-0.00573068	-0.0216287	-0.0334612	-0.0568977	-0.0781536	-0.0998711	-0.204905	-0.393574	-0.594	-0.808583	-1.16182	-1.44079	-1.7807	-2.74646	-3.4396	#NUM!
	0	1	3	5	8	9	11	14	17	20	24	28	32	37	44	47	50
20%POME+1.0g/L NaOH	0	-0.00491406	-0.0156379	-0.0303863	-0.047687	-0.060699	-0.0734129	-0.115794	-0.315685	-0.597091	-0.807196	-1.0129	-1.40027	-1.98505	-2.76789	-3.46104	#NUM!
20%POME+1.1g/L NaOH	0	-0.00462174	-0.0155342	-0.0324646	-0.0518931	-0.063276	-0.0802582	-0.133418	-0.320085	-0.557105	-0.725322	-1.02688	-1.462	-2.17486	-2.82731	-3.52046	#NUM!
20%POME+1.2g/L NaOH	0	-0.0040353	-0.0111134	-0.0262248	-0.0439004	-0.0543589	-0.0787998	-0.149732	-0.303554	-0.472932	-0.581643	-0.786567	-1.04412	-1.42108	-2.2159	-2.90904	#NUM!
20%POME+1.3g/L NaOH	0	-0.00429806	-0.0116725	-0.0270269	-0.0451206	-0.0559883	-0.0808673	-0.147586	-0.297058	-0.459974	-0.613895	-0.905799	-1.16815	-1.50881	-2.14927	-2.84242	#NUM!
20%POME+1.4g/L NaOH	0	-0.00365363	-0.0121785	-0.027803	-0.0488302	-0.0558864	-0.0815889	-0.159086	-0.295324	-0.433803	-0.527375	-0.763733	-1.0482	-1.42273	-2.18506	-2.87821	#NUM!
	0	1	3	5	8	9	11	14	17	20	24	28	32	37	44	47	50
20%POME+8.5 g/L NaHCO3	0	-0.00511956	-0.0176387	-0.0345274	-0.0501156	-0.0578604	-0.0660848	-0.0802713	-0.114347	-0.140806	-0.217806	-0.376462	-0.531145	-0.858218	-1.45654	-2.14969	#NUM!
20%POME+10.0g/L NaHCO3	0	-0.00524064	-0.0182072	-0.0340921	-0.0510654	-0.0588868	-0.0670807	-0.0777426	-0.104463	-0.119527	-0.161029	-0.215724	-0.311392	-0.591641	-1.23596	-1.9291	#NUM!
20%POME+12.5g/L NaHCO3	0	-0.0048062	-0.0199081	-0.0376074	-0.0577067	-0.0656941	-0.0739533	-0.0842933	-0.095796	-0.11045	-0.146653	-0.18092	-0.258264	-0.517371	-0.933531	-1.62668	#NUM!
20%POME+14.5g/L NaHCO3	0	-0.00719504	-0.0310055	-0.0498753	-0.0799582	-0.092416	-0.10536	-0.12163	-0.139367	-0.158211	-0.2013	-0.248209	-0.325963	-0.585988	-1.11725	-1.8104	#NUM!
20%POME+15.0g/L NaHCO3	0	-0.00737861	-0.036714	-0.0586447	-0.0897846	-0.102643	-0.11615	-0.13288	-0.150852	-0.175485	-0.23765	-0.298052	-0.390654	-0.671712	-1.26575	-1.95889	#NUM!
	0	1	3	5	8	9	11	14	17	20	24	28	32	37	44	47	50
20%POME+0.2g/L Ca(OH)2	0	-0.00406614	-0.0136827	-0.031206	-0.0536617	-0.0646866	-0.0984807	-0.193605	-0.315709	-0.45769	-0.750264	-1.22636	-1.53615	-2.04383	-3.28533	-3.97847	#NUM!
20%POME+0.4g/L Ca(OH)2	0	-0.0036333	-0.01402	-0.0285891	-0.0534797	-0.0668111	-0.0997179	-0.208031	-0.389365	-0.582234	-0.866058	-1.20879	-1.5621	-2.10822	-3.40482	-4.09797	#NUM!
20%POME+0.6g/L Ca(OH)2	0	-0.00427788	-0.0156265	-0.0337989	-0.0618807	-0.0790104	-0.122062	-0.255535	-0.419425	-0.58398	-0.892595	-1.23801	-1.67947	-2.25208	-3.23658	-3.92972	#NUM!
20%POME+0.8g/L Ca(OH)2	0	-0.00347469	-0.0163743	-0.0288563	-0.0530228	-0.0665619	-0.109742	-0.233493	-0.468164	-0.742297	-1.03223	-1.32332	-1.60361	-2.14973	-3.44633	-4.13948	#NUM!
20%POME+1.0g/L Ca(OH)2	0	-0.00340376	-0.0104223	-0.0193683	-0.0361547	-0.0451548	-0.0711031	-0.147248	-0.356592	-0.603489	-0.860638	-1.18182	-1.44639	-1.84468	-2.88095	-3.5741	#NUM!
	0	1	3	5	8	9	11	14	17	20	24	28	32	37	44	47	50
20%POME+60 g/L Ash	0	-0.00272748	-0.00882781	-0.0199722	-0.0426489	-0.0554013	-0.0938094	-0.193067	-0.320998	-0.453993	-0.709538	-1.00668	-1.25308	-1.60533	-2.17049	-2.86364	#NUM!
20%POME+70 g/L Ash	0	-0.00292382	-0.00904877	-0.0233396	-0.049281	-0.0666719	-0.138806	-0.189785	-0.347314	-0.51603	-0.770009	-1.09197	-1.40057	-1.73895	-2.30527	-2.99842	#NUM!
20%POME+80 g/L Ash	0	-0.00284796	-0.00791791	-0.0166052	-0.0420503	-0.0592661	-0.0981986	-0.142445	-0.288994	-0.44966	-0.711697	-0.984717	-1.22882	-1.57038	-2.13555	-2.82869	#NUM!
20%POME+90 g/L Ash	0	-0.00306468	-0.00869609	-0.0175002	-0.0432592	-0.0604239	-0.0967634	-0.142878	-0.283287	-0.428311	-0.715405	-1.00817	-1.29814	-1.62028	-2.14476	-2.83791	#NUM!
20%POME+100g/L Ash	0	-0.00310844	-0.00883949	-0.0178316	-0.044937	-0.0634162	-0.102913	-0.150331	-0.294615	-0.447948	-0.738841	-1.06331	-1.3484	-1.69554	-2.2317	-2.92484	#NUM!
Table
Kinetic data relevant to POME hydrolysis at difference initial lipid loading
Test	Dynamic equation	Rate constants k (day−1)	Coefficient R2
self-recovery
20%POME+10% TW
20%POME+20% TW
20%POME+30% TW
20%POME+40% TW
20%POME+50% TW
20%POME+10% BE
20%POME+20% BE
20%POME+30% BE
20%POME+40% BE
20%POME+50% BE
20%POME+1.0g/L NaOH
20%POME+1.1g/L NaOH
20%POME+1.2g/L NaOH
20%POME+1.3g/L NaOH
20%POME+1.4g/L NaOH
20%POME+8.5 g/L NaHCO3
20%POME+10.0g/L NaHCO3
20%POME+12.5g/L NaHCO3
20%POME+14.5g/L NaHCO3
20%POME+15.0g/L NaHCO3
20%POME+1g/L Ca(OH)2
20%POME+2g/L Ca(OH)2
20%POME+3g/L Ca(OH)2
20%POME+4g/L Ca(OH)2
20%POME+5g/L Ca(OH)2
20%POME+60 g/L Ash
20%POME+70 g/L Ash
20%POME+80 g/L Ash
20%POME+90 g/L Ash
20%POME+100g/L Ash

## Sheet: Table strategies POME+สาร
Strategies	pH	Methane yield (mL-CH4/g-VS)	Max production rate (mL-CH4/L-day)	lag phase days	Hydrolysis constant (Kh) (day-1)
self-recovery	5.2	214.436	63.1661	14	0.0714286
10% TW	6.3	130.674	41.0743	17	0.0588235
20% TW	6.4	177.342	59.319	14	0.0714286		M = cumulative methane (mL-CH4 or mL CH4/g-VS)
30% TW	6.4	185.346	66.6695	14	0.0714286		P = Methane production potential (mL-CH4 or mL CH4/g-VS)
40% TW	6.5	172.354	64.8163	14	0.0714286		ล = lag phase time on methane production (days)
50% TW	6.5	179.421	76.9162	14	0.0714286
10% BE	6.3	192.975	72.7227	17	0.0588235
20% BE	6.4	245.572	118.12	14	0.0714286
30% BE	6.5	238.895	122.927	14	0.0714286		M =	P x {-exp [[ Rm x e / p][ล-t]]+1}
40% BE	6.6	215.446	114.29	14	0.0714286
50% BE	6.8	216.367	108.086	14	0.0714286
1.0g/L NaOH	6.6	216.93	115.114	11	0.0909091			-0.00538888
1.1g/L NaOH	6.8	236.971	128.086	9	0.111111
1.2g/L NaOH	6.8	276.845	125.852	9	0.111111			0.994626
1.3g/L NaOH	7.2	262.431	126.969	9	0.111111
1.4g/L NaOH	7.5	380.09	172.627	9	0.111111		m=	540.082
8.5g/L NaHCO3	6.8	221.056	89.5681	9	0.111111
10.0g/L NaHCO3	6.8	222.906	69.6286	9	0.111111
12.5g/L NaHCO3	6.9	288.037	81.345	8	0.125
14.5g/L NaHCO3	7	178.934	84.3193	8	0.125
15.0g/L NaHCO3	7.1	171.4	86.086	8	0.125
1g/L Ca(OH)2	6.8	275.169	137.412	8	0.125
2g/L Ca(OH)2	7	313.383	155.315	8	0.125
3g/L Ca(OH)2	7.1	266.061	133.373	8	0.125
4g/L Ca(OH)2	7.3	329.055	170.634	8	0.125
5g/L Ca(OH)2	7.6	333.716	163.714	9	0.111111
60 g/L Ash	7	427.412	191.707	8	0.125
70g/L Ash	7	401.532	188.457	8	0.125
80g/L Ash	7	496.039	219.563	8	0.125
90g/L Ash	7	401.604	180.216	8	0.125
100g/L Ash	7	406.029	187.802	8	0.125

## Sheet: Table 2
	Table 2. Performance of self-recovery and recovered sludge by various strategies with the colors respect to the high performances in dark red to low performance in light red.
		Strategies	Initial	Final	Methane yield	Methane Production rate	Kh	Lag phase	Recovery time		% increasing
			pH	pH	(mL-CH4/g-VSadded)	(mL-CH4/d)	(d-1)	(d)	(d)
		Self-recovery	5.7	7.8	209	40.8	0.005	21.2	49.4
		Dilution with TW 9:1	6.2	7.3	190	42.7	0.007	15.1	41.7		-9.09091
		Dilution with TW 8:2	6.3	7.4	187	40.6	0.006	12.4	39.2		-10.5263
		Dilution with TW 7:3	6.3	7.4	178	46	0.007	14.3	38.1		-14.8325		Method 2: Without the use of a growth factor:
		Dilution with TW 6:4	6.5	7.5	173	46.4	0.007	10.9	36.5		-17.2249
		Dilution with TW 5:5	6.5	7.5	177	62.5	0.006	9.9	33.2		-15.311		percentage increase = new – old × 100%
		Dilution with BE 9:1	6.7	7.3	214	53.4	0.008	12.3	42		2.39234				old
		Dilution with BE 8:2	6.8	7.4	282	91.4	0.009	7.1	36.4		34.9282
		Dilution with BE 7:3	6.9	7.5	253	108	0.008	7.7	30.8		21.0526
		Dilution with BE 6:4	6.5	7.6	229	100.4	0.009	7.2	31.2		9.56938
		Dilution with BE 5:5	6.5	7.8	230	92.8	0.008	9.9	32.8		10.0478
		0.10%w/v NaOH	6.5	8.6	218	85.9	0.007	9.5	30.8		4.30622
		0.11%w/v NaOH	6.6	8.8	238	87.3	0.007	9.5	30		13.8756
		0.12%w/v NaOH	6.8	8.8	278	87	0.006	8.9	35		33.0144
		0.13%w/v NaOH	7	8.2	263	85.9	0.006	9.1	34.1		25.8373
		0.14%w/v NaOH	7.3	8.5	383	111.7	0.006	9	35		83.2536
		0.85%w/v NaHCO3	6.7	7.2	223	31.8	0.004	14	45.8		6.69856
		1.00%w/v NaHCO3	6.8	7.3	224	24.2	0.004	14	58.8		7.17703
		1.25%w/v NaHCO3	6.9	7.5	268	27.2	0.005	14	61.6		28.2297
		1.45%w/v NaHCO3	6.9	7.6	168	20.8	0.004	16	58.5		-19.6172
		1.50%w/v NaHCO3	7	7.7	158	22	0.004	16	53.4		-24.4019
		0.10%w/v Ca(OH)2	6.7	8.1	319	103.8	0.008	7.6	36.7		52.6316
		0.20%w/v Ca(OH)2	6.8	8.1	333	129.5	0.007	9	35.3		59.3301
		0.30%w/v Ca(OH)2	6.8	8	368	112	0.007	8.3	35.3		76.0766
		0.40%w/v Ca(OH)2	7	8.3	373	151.4	0.008	9.1	33.8		78.4689
		0.50%w/v Ca(OH)2	7.1	8.6	360	137.7	0.006	9.4	33.9		72.2488
		6.0%w/v Palm oil ash	6.5	7.5	239	155.4	0.007	7.9	33.2		14.3541
		7.0%w/v Palm oil ash	6.9	7.8	265	155.2	0.006	8.6	32.1		26.7943
		8.0%w/v Palm oil ash	6.9	8	347	226.3	0.007	8.2	32.4		66.0287
		9.0%w/v Palm oil ash	6.9	8.3	218	147.5	0.006	9.2	33		4.30622
		10.0%w/v Palm oil ash	6.9	8.7	211	152.2	0.006	9.1	32.5		0.956938

[truncated: 3 more sheets: Table 3, Sheet2, Sheet3]
